# Supplementary material for: Exosomes From M2 Macrophage Promote Peritendinous Fibrosis Posterior Tendon Injury via the MiR-15b-5p/FGF-1/7/9 Pathway by Delivery of circRNA-Ep400
Source: Front Cell Dev Biol. 2021 Aug 27;9:595911. doi: 10.3389/fcell.2021.595911 (PMC8432299; doi:10.3389/fcell.2021.595911)
Supplement: Supplementary file 1 [file Table_1.XLSX]

## Sheet: up_M2_vs_C1
#log2FC >= 0.585 #p-value cut-off <= 1.00 #q-value cut-off <= 1.00 #Condition pair: up_M2_vs_C1 Column A: circRNA_ID, The ID of circRNA. Column B: Locus, The position of circRNA in reference genome. Column C: Gene_Name, The gene name of circRNA. Column D: Source, The source of circRNA. Column E: Length, The sequence length of circRNA. Column F: Exons_Num, The number of exons in the circRNA. Colum…
CircRNA Annotation														DE Statistic				CPM
circRNA_ID	Locus	Gene_Name	Source	Length	Exons_Num	Genomic_Length	Flank_Intron	Gene_ID	Trans_ID	RefSeq_ID	Samples	Annotation	circRNA_Study	log2FC	Fold_Change	p_value	q_value	M2_CPM	C1_CPM	M2	C1
mmu_circ_0000250	chr11:29705534-29708770:+	Rtn4	circBase	2418	2	3236	chr11:29693693-29705534|chr11:29708770-29733632	ENSMUSG00000020458.16	ENSMUST00000102843.9	NM_194051	mm_ES, mm_head, mm_brain1, P19_exp2_D0, PN_D14, sy_cell, PN_D28, PN_D07, cerebellum, hippocampus, P19_exp1_D2, P19_exp1_D4, sy_snpt, forebrain, PN_D01, P19_exp1_D12, hindbrain, P19_exp2_D12, PN_D21, midbrain, P19_exp2_D4, frontal_cortex	ANNOTATED, CDS, coding, INTERNAL, OVCODE, OVEXON	Memczak2013, Rybak2015	7.11394	138.519	1	1	11.3719	4.25795	2631.18	0
mmu_circ_0001468	chr6:38818229-38819313:-	Hipk2	circBase	1084	1	1084	chr6:38747997-38818229|chr6:38819313-38875798	ENSMUSG00000061436.15	ENSMUST00000161779.7	NM_010433	mm_head, PN_D14, PN_D07, cerebellum, P19_exp1_D4, forebrain, PN_D01, P19_exp1_D12, hindbrain, P19_exp2_D12, PN_D21, midbrain, P19_exp2_D4, frontal_cortex	ANNOTATED, CDS, coding, INTERNAL, OVCODE, OVEXON	Memczak2013, Rybak2015	7.04049	131.643	1	1	11.2984	4.25795	2499.62	0
mmu_circ_0001090	chr2:153352188-153357178:+	Asxl1	circBase	192	2	4990	chr2:153346390-153352188|chr2:153357178-153391528	ENSMUSG00000042548.14	ENSMUST00000227428.1	NM_001039939	mm_ES, mm_head, mm_brain2, P19_exp2_D0, PN_D14, olfactory_bulb, PN_D07, hippocampus, P19_exp1_D4, forebrain, PN_D01, P19_exp1_D12, P19_exp2_D4	ANNOTATED, CDS, coding, INTERNAL, OVCODE, OVEXON	Memczak2013, Rybak2015	6.60382	97.2632	1	1	10.8618	4.25795	1841.83	0
mmu_circ_0001774	chr9:55838119-55859918:-	Scaper	circBase	618	5	21799	chr9:55816809-55838119|chr9:55859918-55864403	ENSMUSG00000034007.10	ENSMUST00000214747.1	NM_001081341	mm_head, mm_brain1, PN_D14, olfactory_bulb, PN_D28, PN_D07, cerebellum, hippocampus, forebrain, PN_D01, hindbrain, P19_exp2_D12, PN_D21, frontal_cortex	ANNOTATED, CDS, coding, INTERNAL	Memczak2013, Rybak2015	6.49805	90.3873	1	1	10.756	4.25795	1710.27	0
mmu_circ_0006764	chr17:42845325-42852528:-	Cd2ap	circBase	315	2	7203	chr17:42838802-42845325|chr17:42852528-42876312	ENSMUSG00000061665.6	ENSMUST00000024709.7	ENSMUST00000024709	cerebellum, forebrain, midbrain	ANNOTATED, CDS, coding, INTERNAL, OVCODE, OVEXON	Rybak2015	6.3839	83.5114	1	1	10.6419	4.25795	1578.71	0
mmu_circ_0001053	chr2:104608870-104609186:+	Cstf3	circBase	198	2	316	chr2:104590702-104608870|chr2:104609186-104644288	ENSMUSG00000027176.8	ENSMUST00000028599.7	NM_145529	mm_ES, mm_head, mm_brain1, mm_brain2, sy_cyto, PN_D14, olfactory_bulb, sy_cell, PN_D07, hippocampus, P19_exp1_D4, sy_snpt, forebrain, PN_D01, P19_exp1_D12, PN_D21, midbrain, P19_exp2_D4, P19_exp1_D0	ANNOTATED, CDS, coding, INTERNAL, OVCODE, OVEXON	Memczak2013, Rybak2015	6.3839	83.5114	1	1	10.6419	4.25795	1578.71	0
mmu_circ_0001732	chr8:123382526-123383443:+	Tcf25	circBase	194	2	917	chr8:123381561-123382526|chr8:123383443-123384348	ENSMUSG00000001472.17	ENSMUST00000212571.1	NM_025804	mm_ES, mm_head, mm_brain1, PN_D14, olfactory_bulb, sy_cell, PN_D28, PN_D07, cerebellum, hippocampus, P19_exp1_D2, sy_snpt, forebrain, PN_D01, hindbrain, P19_exp2_D12, PN_D21, midbrain, P19_exp2_D4, frontal_cortex	ANNOTATED, CDS, coding, INTERNAL, OVCODE, OVEXON	Memczak2013, Rybak2015	6.3839	83.5114	1	1	10.6419	4.25795	1578.71	0
mmu_circ_0000713	chr16:94383911-94393174:+	Ttc3	circBase	856	9	9263	chr16:94370861-94383911|chr16:94393174-94403313	ENSMUSG00000040785.18	ENSMUST00000117648.7		mm_head, mm_brain1, sy_cyto, PN_D14, sy_cell, PN_D28, PN_D07, cerebellum, hippocampus, P19_exp1_D2, P19_exp1_D4, sy_snpt, forebrain, PN_D01, P19_exp1_D12, hindbrain, P19_exp2_D12, PN_D21, midbrain, P19_exp2_D4, P19_exp1_D0	INTERGENIC	Memczak2013, Rybak2015	6.25994	76.6354	1	1	10.5179	4.25795	1447.15	0
mmu_circ_0000905	chr18:80909591-80917878:-	Atp9b	circBase	439	3	8287	chr18:80891923-80909591|chr18:80917878-80933823	ENSMUSG00000024566.9	ENSMUST00000091790.4		mm_ES, mm_brain1, PN_D14, PN_D28, PN_D07, cerebellum, P19_exp1_D4, sy_snpt, forebrain, PN_D01, P19_exp1_D12, P19_exp2_D12, PN_D21, midbrain, P19_exp2_D4, P19_exp1_D0	INTERGENIC	Memczak2013, Rybak2015	6.25994	76.6354	1	1	10.5179	4.25795	1447.15	0
mmu_circ_0009421	chr2:147024714-147026439:+	Xrn2	circBase	283	3	1725	chr2:147024635-147024714|chr2:147026439-147026514	ENSMUSG00000027433.5	ENSMUST00000028921.5	ENSMUST00000028921	PN_D07, P19_exp1_D4, forebrain, midbrain, P19_exp2_D4	ANNOTATED, CDS, coding, INTERNAL, OVCODE, OVEXON	Rybak2015	6.25994	76.6354	1	1	10.5179	4.25795	1447.15	0
mmu_circ_0000470	chr13:63061034-63068285:+	2010111I01Rik	circBase	406	2	7251	chr13:63033189-63061034|chr13:63068285-63156545	ENSMUSG00000021458.17	ENSMUST00000091560.10	NM_028079	mm_brain1, PN_D14, olfactory_bulb, sy_cell, PN_D28, PN_D07, cerebellum, hippocampus, forebrain, PN_D01, P19_exp1_D12, hindbrain, P19_exp2_D12, PN_D21, midbrain, frontal_cortex	ANNOTATED, CDS, coding, INTERNAL	Memczak2013, Rybak2015	6.12432	69.7595	1	1	10.3823	4.25795	1315.59	0
mmu_circ_0007677	chr19:29533164-29541335:+	C030046E11Rik	circBase	188	2	8171	chr19:29522666-29533164|chr19:29541335-29561984	ENSMUSG00000038658.15	ENSMUST00000043610.12	ENSMUST00000043610	cerebellum, hindbrain, midbrain, P19_exp2_D4	ANNOTATED, CDS, coding, INTERNAL, OVCODE, OVEXON	Rybak2015	6.12432	69.7595	1	1	10.3823	4.25795	1315.59	0
mmu_circ_0009201	chr2:117152991-117172086:+	Spred1	circBase	553	4	19095	chr2:117121756-117152991|chr2:117172086-117175343	ENSMUSG00000027351.14	ENSMUST00000028829.12	ENSMUST00000028829	PN_D14, sy_cyto, olfactory_bulb, PN_D28, PN_D07, cerebellum, hippocampus, sy_snpt, forebrain, hindbrain, PN_D21, frontal_cortex	ANNOTATED, CDS, coding, INTERNAL, OVCODE, OVEXON	Rybak2015	6.12432	69.7595	1	1	10.3823	4.25795	1315.59	0
mmu_circ_0010125	chr2:69047144-69071438:+	Lass6	circBase	380	4	24294	chr2:69002804-69047144|chr2:69071438-69105002	ENSMUSG00000027035.10	ENSMUST00000028426.8	ENSMUST00000028426	PN_D14, PN_D07, forebrain, P19_exp1_D12, hindbrain, P19_exp2_D12, PN_D21, midbrain	ANNOTATED, CDS, coding, INTERNAL, OVCODE, OVEXON	Rybak2015	6.12432	69.7595	1	1	10.3823	4.25795	1315.59	0
mmu_circ_0010383	chr3:116618255-116621508:+	Sass6	circBase	807	6	3253	chr3:116614097-116618255|chr3:116621508-116627072	ENSMUSG00000027959.13	ENSMUST00000198311.4	ENSMUST00000029571	PN_D14, PN_D07, cerebellum, hippocampus, forebrain, PN_D01, hindbrain, PN_D21, midbrain, frontal_cortex	ANNOTATED, CDS, coding, INTERNAL, OVCODE, OVEXON	Rybak2015	6.12432	69.7595	1	1	10.3823	4.25795	1315.59	0
mmu_circ_0011821	chr4:8751323-8753148:+	Chd7	circBase	1825	1	1825	chr4:8690775-8751323|chr4:8753148-8785341	ENSMUSG00000041235.12	ENSMUST00000127476.7	ENSMUST00000051558	cerebellum, P19_exp1_D2, P19_exp1_D4, PN_D01, P19_exp1_D12, hindbrain, P19_exp2_D12, P19_exp2_D4	ANNOTATED, CDS, coding, INTERNAL, OVCODE, OVEXON, UTR5	Rybak2015	6.12432	69.7595	1	1	10.3823	4.25795	1315.59	0
mmu_circ_0009595	chr2:166939634-166941492:+	Cse1l	circBase	544	4	1858	chr2:166937439-166939634|chr2:166941492-166942014	ENSMUSG00000002718.14	ENSMUST00000002790.13	ENSMUST00000002790	PN_D07, cerebellum, sy_snpt, forebrain, PN_D01, hindbrain, P19_exp2_D12, PN_D21, midbrain, P19_exp2_D4, P19_exp1_D0	ANNOTATED, CDS, coding, INTERNAL, OVCODE, OVEXON	Rybak2015	5.97461	62.8835	1	1	10.2326	4.25795	1184.03	0
mmu_circ_0009653	chr2:179935028-179939954:-	Taf4a	circBase	524	4	4926	chr2:179933052-179935028|chr2:179939954-179975412	ENSMUSG00000039117.16	ENSMUST00000041618.12	ENSMUST00000041618	sy_cyto, sy_cell, PN_D28, PN_D07, cerebellum, sy_snpt, forebrain, PN_D01, hindbrain, PN_D21, midbrain	ANNOTATED, CDS, coding, INTERNAL, OVCODE, OVEXON	Rybak2015	5.97461	62.8835	1	1	10.2326	4.25795	1184.03	0
mmu_circ_0013805	chr7:116387843-116391393:-	Pik3c2a	circBase	377	4	3550	chr7:116378763-116387843|chr7:116391393-116394200	ENSMUSG00000030660.9	ENSMUST00000170430.2	ENSMUST00000170430	PN_D14, olfactory_bulb, PN_D28, PN_D07, cerebellum, hippocampus, P19_exp1_D2, sy_snpt, forebrain, PN_D01, PN_D21, midbrain, frontal_cortex	ANNOTATED, CDS, coding, INTERNAL, OVCODE, OVEXON	Rybak2015	5.97461	62.8835	1	1	10.2326	4.25795	1184.03	0
mmu_circ_0001711	chr8:86860425-86862110:-	N4bp1	circBase	1685	1	1685	chr8:86853289-86860425|chr8:86862110-86884821	ENSMUSG00000031652.11	ENSMUST00000034074.7	NM_030563	mm_ES, mm_brain1, mm_brain2, PN_D14, olfactory_bulb, sy_cell, PN_D28, PN_D07, cerebellum, hippocampus, P19_exp1_D2, P19_exp1_D4, sy_snpt, forebrain, PN_D01, P19_exp1_D12, hindbrain, PN_D21, midbrain, P19_exp2_D4, frontal_cortex, P19_exp1_D0	ANNOTATED, CDS, coding, INTERNAL, OVCODE, OVEXON	Memczak2013, Rybak2015	5.97461	62.8835	1	1	10.2326	4.25795	1184.03	0
mmu_circ_0001757	chr9:22887580-22887996:+	Bbs9	circBase	243	2	416	chr9:22812543-22887580|chr9:22887996-22888226	ENSMUSG00000035919.16	ENSMUST00000124076.1	NM_178415	mm_head, cerebellum, sy_snpt, forebrain, hindbrain, P19_exp2_D12, midbrain, frontal_cortex	ALT_DONOR, CDS, coding, INTERNAL, OVCODE, OVEXON, UTR3	Memczak2013, Rybak2015	5.97461	62.8835	1	1	10.2326	4.25795	1184.03	0
mmu_circ_0000029	chr1:38107567-38108467:-	Rev1	circBase	191	2	900	chr1:38099021-38107567|chr1:38108467-38129461	ENSMUSG00000026082.11	ENSMUST00000027251.11	NM_019570	mm_ES, mm_head, PN_D14, sy_cell, PN_D07, cerebellum, hippocampus, P19_exp1_D2, sy_snpt, PN_D01, P19_exp1_D12, PN_D21, midbrain, P19_exp2_D4, frontal_cortex, P19_exp1_D0	ANNOTATED, CDS, coding, INTERNAL, UTR5	Memczak2013, Rybak2015	5.80755	56.0076	1	1	10.0655	4.25795	1052.47	0
mmu_circ_0004963	chr14:105159837-105160613:-	Rbm26	circBase	256	2	776	chr14:105154950-105159837|chr14:105160613-105176781	ENSMUSG00000022119.15	ENSMUST00000163545.7	ENSMUST00000163499	midbrain	ANNOTATED, CDS, coding, INTERNAL, OVCODE, OVEXON	Rybak2015	5.80755	56.0076	1	1	10.0655	4.25795	1052.47	0
chr15:6640440-6652544:+	chr15:6640440-6652544:+	Fyb	CIRCexplorer2	732	8	12104	chr15:6638966-6640440|chr15:6652544-6658531	ENSMUSG00000022148.16	ENSMUST00000090461.11	NA	NA	NA	NA	5.80755	56.0076	1	1	10.0655	4.25795	1052.47	0
mmu_circ_0006033	chr15:99149633-99186094:+	Spats2	circBase	1111	7	36461	chr15:99126887-99149633|chr15:99186094-99199207	ENSMUSG00000051934.4	ENSMUST00000063517.4	ENSMUST00000063517	PN_D14	ANNOTATED, CDS, coding, INTERNAL, OVCODE, OVERLAPTX, OVEXON, UTR5	Rybak2015	5.80755	56.0076	1	1	10.0655	4.25795	1052.47	0
mmu_circ_0011386	chr4:143131709-143142234:-	Prdm2	circBase	4501	2	10525	chr4:143111777-143131709|chr4:143142234-143162055	ENSMUSG00000057637.13	ENSMUST00000105778.7	ENSMUST00000105778	sy_cyto, cerebellum, hippocampus, sy_snpt, frontal_cortex	ANNOTATED, CDS, coding, INTERNAL, OVCODE, OVEXON	Rybak2015	5.80755	56.0076	1	1	10.0655	4.25795	1052.47	0
mmu_circ_0013375	chr6:39522655-39523759:-	Dennd2a	circBase	1104	1	1104	chr6:39508369-39522655|chr6:39523759-39557574	ENSMUSG00000038456.9	ENSMUST00000036877.9	ENSMUST00000036877	PN_D14, olfactory_bulb, sy_cell, PN_D28, PN_D07, hippocampus, P19_exp1_D4, sy_snpt, forebrain, PN_D01, hindbrain, P19_exp2_D12, PN_D21, midbrain, P19_exp2_D4	ANNOTATED, CDS, coding, INTERNAL, OVCODE, OVEXON, UTR5	Rybak2015	5.80755	56.0076	1	1	10.0655	4.25795	1052.47	0
mmu_circ_0013806	chr7:116387843-116394358:-	Pik3c2a	circBase	535	5	6515	chr7:116378763-116387843|chr7:116394358-116405859	ENSMUSG00000030660.9	ENSMUST00000170430.2	ENSMUST00000170430	PN_D28, hippocampus	ANNOTATED, CDS, coding, INTERNAL, OVCODE, OVEXON	Rybak2015	5.80755	56.0076	1	1	10.0655	4.25795	1052.47	0
mmu_circ_0008926	chr1:7120193-7147739:+	Pcmtd1	circBase	525	2	27546	chr1:7089216-7120193|chr1:7147739-7160891	ENSMUSG00000051285.17	ENSMUST00000061280.16	ENSMUST00000061280	cerebellum	ANNOTATED, CDS, coding, INTERNAL, OVCODE, OVEXON, UTR5	Rybak2015	5.61858	49.1316	1	1	9.87653	4.25795	920.913	0
mmu_circ_0000154	chr10:25267307-25289730:-	Akap7	circBase	579	4	22423	chr10:25239738-25267307|chr10:25289730-25299039	ENSMUSG00000039166.16	ENSMUST00000041984.13	NM_018747	mm_ES, mm_head, mm_brain1, PN_D14, PN_D28, cerebellum, hippocampus, P19_exp1_D2, sy_snpt, forebrain, PN_D01, hindbrain, PN_D21, P19_exp2_D4, frontal_cortex	ANNOTATED, CDS, coding, INTERNAL, OVCODE, OVEXON, UTR5	Memczak2013, Rybak2015	5.61858	49.1316	1	1	9.87653	4.25795	920.913	0
mmu_circ_0002128	chr10:25441572-25443954:+	Epb4.1l2	circBase	698	2	2382	chr10:25359981-25441572|chr10:25443954-25460791	ENSMUSG00000019978.16	ENSMUST00000053748.15	ENSMUST00000020151	cerebellum, hippocampus, forebrain, midbrain, P19_exp2_D4	ANNOTATED, coding, INTERNAL, OVCODE, OVEXON, UTR5	Rybak2015	5.61858	49.1316	1	1	9.87653	4.25795	920.913	0
mmu_circ_0000552	chr14:72563483-72584844:-	Fndc3a	circBase	1335	11	21361	chr14:72561716-72563483|chr14:72584844-72589753	ENSMUSG00000033487.14	ENSMUST00000089017.11	NM_207636	mm_ES, mm_brain2, PN_D14, olfactory_bulb, cerebellum, sy_snpt, forebrain, PN_D01, hindbrain, PN_D21, midbrain, frontal_cortex	ANNOTATED, CDS, coding, INTERNAL	Memczak2013, Rybak2015	5.61858	49.1316	1	1	9.87653	4.25795	920.913	0
mmu_circ_0005624	chr15:38493473-38498841:-	Azin1	circBase	628	5	5368	chr15:38492359-38493473|chr15:38498841-38500297	ENSMUSG00000037458.15	ENSMUST00000065308.12	ENSMUST00000129589	forebrain, PN_D01, midbrain	ANNOTATED, CDS, coding, INTERNAL, OVCODE, OVEXON, UTR3	Rybak2015	5.61858	49.1316	1	1	9.87653	4.25795	920.913	0
mmu_circ_0005925	chr15:85386990-85393506:+	Atxn10	circBase	445	3	6516	chr15:85382984-85386990|chr15:85393506-85438101	ENSMUSG00000016541.9	ENSMUST00000163242.1	ENSMUST00000163242	PN_D14, olfactory_bulb, PN_D28, PN_D07, forebrain, PN_D01, PN_D21, frontal_cortex	ANNOTATED, CDS, coding, INTERNAL, OVCODE, OVEXON	Rybak2015	5.61858	49.1316	1	1	9.87653	4.25795	920.913	0
chr17:71273373-71275287:-	chr17:71273373-71275287:-	Emilin2	CIRCexplorer2	1914	1	1914	chr17:71256692-71273373|chr17:71275287-71280673	ENSMUSG00000024053.10	ENSMUST00000024849.9	NA	NA	NA	NA	5.61858	49.1316	1	1	9.87653	4.25795	920.913	0
mmu_circ_0007468	chr18:67545614-67587859:-	Spire1	circBase	395	3	42245	chr18:67530484-67545614|chr18:67587859-67610404	ENSMUSG00000024533.16	ENSMUST00000115050.8	ENSMUST00000091867	PN_D14, cerebellum, P19_exp1_D4, sy_snpt, forebrain, PN_D01, P19_exp1_D12, PN_D21, midbrain, frontal_cortex	ANNOTATED, CDS, coding, INTERNAL, OVCODE, OVERLAPTX, OVEXON	Rybak2015	5.61858	49.1316	1	1	9.87653	4.25795	920.913	0
mmu_circ_0010290	chr3:100578475-100591948:-	Man1a2	circBase	625	4	13473	chr3:100567742-100578475|chr3:100591948-100616962	ENSMUSG00000008763.16	ENSMUST00000008907.13	ENSMUST00000008907	PN_D14, PN_D28, sy_snpt, PN_D01, PN_D21, frontal_cortex	ANNOTATED, CDS, coding, INTERNAL, OVCODE, OVEXON	Rybak2015	5.61858	49.1316	1	1	9.87653	4.25795	920.913	0
chr4:129838977-129842762:+	chr4:129838977-129842762:+	Ptp4a2	CIRCexplorer2	794	2	3785	chr4:129820601-129838977|chr4:129842762-129845061	ENSMUSG00000028788.14	ENSMUST00000030578.13	NA	NA	NA	NA	5.61858	49.1316	1	1	9.87653	4.25795	920.913	0
mmu_circ_0011253	chr4:130727997-130730548:+	Pum1	circBase	438	2	2551	chr4:130719351-130727997|chr4:130730548-130741462	ENSMUSG00000028580.15	ENSMUST00000030315.12	ENSMUST00000030315	P19_exp2_D0, P19_exp1_D12, PN_D21, P19_exp2_D4	ANNOTATED, CDS, coding, INTERNAL, OVCODE, OVEXON	Rybak2015	5.61858	49.1316	1	1	9.87653	4.25795	920.913	0
mmu_circ_0012726	chr5:65565988-65581468:+	Ube2k	circBase	236	3	15480	chr5:65537546-65565988|chr5:65581468-65591875	ENSMUSG00000029203.16	ENSMUST00000142407.7	ENSMUST00000142407	P19_exp2_D0, forebrain, P19_exp2_D4, P19_exp1_D0	ANNOTATED, CDS, coding, INTERNAL, OVCODE, OVEXON	Rybak2015	5.61858	49.1316	1	1	9.87653	4.25795	920.913	0
mmu_circ_0013249	chr6:28242976-28247284:-	Zfp800	circBase	1831	2	4308	chr6:28241657-28242976|chr6:28247284-28256430	ENSMUSG00000039841.14	ENSMUST00000115320.7	ENSMUST00000115320	PN_D07, hippocampus, forebrain, PN_D01, P19_exp1_D12, midbrain, P19_exp2_D4	ANNOTATED, CDS, coding, INTERNAL, OVCODE, OVERLAPTX, OVEXON	Rybak2015	5.61858	49.1316	1	1	9.87653	4.25795	920.913	0
chr8:77358546-77384796:-	chr8:77358546-77384796:-	Arhgap10	CIRCexplorer2	275	4	26250	chr8:77351672-77358546|chr8:77384796-77388653	ENSMUSG00000037148.8	ENSMUST00000076316.5	NA	NA	NA	NA	5.61858	49.1316	1	1	9.87653	4.25795	920.913	0
mmu_circ_0008426	chr1:171135992-171138755:-	Sdhc	circBase	226	2	2763	chr1:171129905-171135992|chr1:171138755-171143557	ENSMUSG00000058076.12	ENSMUST00000111336.9	ENSMUST00000111336	hindbrain	ANNOTATED, CDS, coding, INTERNAL, OVCODE, OVEXON	Rybak2015	5.40107	42.2557	1	1	9.65903	4.25795	789.354	0
chr1:82880007-82886467:+	chr1:82880007-82886467:+	Agfg1	CIRCexplorer2	681	5	6460	chr1:82876324-82880007|chr1:82886467-82893423	ENSMUSG00000026159.13	ENSMUST00000189220.6	NA	NA	NA	NA	5.40107	42.2557	1	1	9.65903	4.25795	789.354	0
mmu_circ_0003032	chr11:4527835-4531305:-	Mtmr3	circBase	291	3	3470	chr11:4520914-4527835|chr11:4531305-4594602	ENSMUSG00000034354.17	ENSMUST00000109943.9	ENSMUST00000093376	sy_cyto, PN_D14, PN_D21	ANNOTATED, CDS, coding, INTERNAL, OVCODE, OVEXON, UTR5	Rybak2015	5.40107	42.2557	1	1	9.65903	4.25795	789.354	0
mmu_circ_0003309	chr11:70874745-70908517:+	Rabep1	circBase	1061	7	33772	chr11:70845008-70874745|chr11:70908517-70917314	ENSMUSG00000020817.16	ENSMUST00000076270.12	ENSMUST00000100928	olfactory_bulb, cerebellum, hippocampus, PN_D21, frontal_cortex	ANNOTATED, CDS, coding, INTERNAL, OVCODE, OVEXON	Rybak2015	5.40107	42.2557	1	1	9.65903	4.25795	789.354	0
chr11:85051190-85059259:-	chr11:85051190-85059259:-	Usp32	CIRCexplorer2	503	5	8069	chr11:85050448-85051190|chr11:85059259-85077264	ENSMUSG00000000804.14	ENSMUST00000108075.8	NA	NA	NA	NA	5.40107	42.2557	1	1	9.65903	4.25795	789.354	0
mmu_circ_0003661	chr12:101883255-101890618:-	Trip11	circBase	3362	4	7363	chr12:101878929-101883255|chr12:101890618-101893430	ENSMUSG00000021188.14	ENSMUST00000021605.13	ENSMUST00000021605	cerebellum, hippocampus	ANNOTATED, CDS, coding, INTERNAL, OVCODE, OVEXON	Rybak2015	5.40107	42.2557	1	1	9.65903	4.25795	789.354	0
mmu_circ_0004562	chr13:29846227-29850108:-	Cdkal1	circBase	283	2	3881	chr13:29777301-29846227|chr13:29850108-29854897	ENSMUSG00000006191.17	ENSMUST00000140278.7	ENSMUST00000153086	P19_exp1_D12	ANNOTATED, INTERNAL, ncRNA, OVCODE, OVEXON	Rybak2015	5.40107	42.2557	1	1	9.65903	4.25795	789.354	0
mmu_circ_0000453	chr13:36232121-36246494:+	Fars2	circBase	292	2	14373	chr13:36205141-36232121|chr13:36246494-36341936	ENSMUSG00000021420.13	ENSMUST00000021857.12	NM_024274	mm_ES, mm_head, PN_D14, olfactory_bulb, PN_D28, cerebellum, hippocampus, sy_snpt, forebrain, PN_D01, hindbrain, P19_exp2_D12, PN_D21, midbrain, frontal_cortex	ANNOTATED, CDS, coding, INTERNAL	Memczak2013, Rybak2015	5.40107	42.2557	1	1	9.65903	4.25795	789.354	0
chr13:76741293-76806262:+	chr13:76741293-76806262:+	Mctp1	CIRCexplorer2	643	5	64969	chr13:76723779-76741293|chr13:76806262-76822972	ENSMUSG00000021596.16	ENSMUST00000137052.7	NA	NA	NA	NA	5.40107	42.2557	1	1	9.65903	4.25795	789.354	0
mmu_circ_0000522	chr14:34691681-34695105:+	Wapal	circBase	1172	2	3424	chr14:34677474-34691681|chr14:34695105-34722263	ENSMUSG00000041408.17	ENSMUST00000048263.13	NM_001004436	mm_head, mm_brain1, P19_exp2_D0, PN_D14, olfactory_bulb, cerebellum, hippocampus, P19_exp1_D2, P19_exp1_D4, sy_snpt, forebrain, P19_exp1_D12, P19_exp2_D12, midbrain, P19_exp2_D4, frontal_cortex, P19_exp1_D0	ANNOTATED, CDS, coding, INTERNAL, OVCODE, OVEXON	Memczak2013, Rybak2015	5.40107	42.2557	1	1	9.65903	4.25795	789.354	0
chr15:9175258-9178359:+	chr15:9175258-9178359:+	Lmbrd2	CIRCexplorer2	385	4	3101	chr15:9172240-9175258|chr15:9178359-9182484	ENSMUSG00000039704.7	ENSMUST00000090380.5	NA	NA	NA	NA	5.40107	42.2557	1	1	9.65903	4.25795	789.354	0
mmu_circ_0000714	chr16:94383911-94403368:+	Ttc3	circBase	911	10	19457	chr16:94370861-94383911|chr16:94403368-94408553	ENSMUSG00000040785.18	ENSMUST00000117648.7		mm_ES, mm_head, mm_brain1, mm_brain2, sy_cyto, P19_exp2_D0, PN_D14, olfactory_bulb, sy_cell, PN_D28, PN_D07, cerebellum, hippocampus, P19_exp1_D2, P19_exp1_D4, sy_snpt, forebrain, PN_D01, P19_exp1_D12, hindbrain, P19_exp2_D12, PN_D21, midbrain, P19_exp2_D4, frontal_cortex, P19_exp1_D0	INTERGENIC	Memczak2013, Rybak2015	5.40107	42.2557	1	1	9.65903	4.25795	789.354	0
mmu_circ_0007033	chr17:79650301-79659473:+	Fam82a1	circBase	339	3	9172	chr17:79621772-79650301|chr17:79659473-79666870	ENSMUSG00000036368.8	ENSMUST00000040368.2	ENSMUST00000040368	PN_D14, olfactory_bulb, forebrain, hindbrain, PN_D21, midbrain, P19_exp2_D4	ANNOTATED, CDS, coding, INTERNAL, OVCODE, OVEXON	Rybak2015	5.40107	42.2557	1	1	9.65903	4.25795	789.354	0
mmu_circ_0007042	chr17:80408245-80422785:-	Sos1	circBase	1018	7	14540	chr17:80406958-80408245|chr17:80422785-80423115	ENSMUSG00000024241.6	ENSMUST00000068714.5	ENSMUST00000068714	forebrain, hindbrain	ANNOTATED, CDS, coding, INTERNAL, OVCODE, OVEXON	Rybak2015	5.40107	42.2557	1	1	9.65903	4.25795	789.354	0
mmu_circ_0007270	chr18:35222064-35223575:+	Ctnna1	circBase	234	2	1511	chr18:35182553-35222064|chr18:35223575-35235607	ENSMUSG00000037815.6	ENSMUST00000042345.6	ENSMUST00000042345	cerebellum	ANNOTATED, CDS, coding, INTERNAL, OVCODE, OVEXON	Rybak2015	5.40107	42.2557	1	1	9.65903	4.25795	789.354	0
mmu_circ_0009200	chr2:117152991-117164995:+	Spred1	circBase	394	3	12004	chr2:117121756-117152991|chr2:117164995-117171927	ENSMUSG00000027351.14	ENSMUST00000028829.12	ENSMUST00000028829	PN_D28, forebrain, frontal_cortex	ANNOTATED, CDS, coding, INTERNAL, OVCODE, OVEXON	Rybak2015	5.40107	42.2557	1	1	9.65903	4.25795	789.354	0
mmu_circ_0001071	chr2:139947156-139951579:-	Tasp1	circBase	199	2	4423	chr2:139910643-139947156|chr2:139951579-139977606	ENSMUSG00000039033.11	ENSMUST00000046656.8	NM_001159641	mm_brain1, mm_brain2, sy_cyto, PN_D14, PN_D28, PN_D07, hippocampus, forebrain, PN_D01, PN_D21, midbrain, frontal_cortex	ANNOTATED, CDS, coding, INTERNAL	Memczak2013, Rybak2015	5.40107	42.2557	1	1	9.65903	4.25795	789.354	0
chr2:22823294-22836039:+	chr2:22823294-22836039:+	Apbb1ip	CIRCexplorer2	662	4	12745	chr2:22819692-22823294|chr2:22836039-22849536	ENSMUSG00000026786.14	ENSMUST00000014290.14	NA	NA	NA	NA	5.40107	42.2557	1	1	9.65903	4.25795	789.354	0
mmu_circ_0010051	chr2:59758464-59772539:+	Tanc1	circBase	423	3	14075	chr2:59724849-59758464|chr2:59772539-59785323	ENSMUSG00000035168.16	ENSMUST00000112568.7	ENSMUST00000037526	cerebellum, hippocampus	ANNOTATED, CDS, coding, INTERNAL, OVCODE, OVEXON	Rybak2015	5.40107	42.2557	1	1	9.65903	4.25795	789.354	0
mmu_circ_0010543	chr3:152420014-152428832:+	Zzz3	circBase	1836	3	8818	chr3:152396138-152420014|chr3:152428832-152446798	ENSMUSG00000039068.16	ENSMUST00000106100.8	ENSMUST00000106100	sy_cyto, PN_D14, sy_cell, cerebellum, hippocampus, P19_exp1_D4, forebrain, PN_D01, P19_exp1_D12, hindbrain, P19_exp2_D12, PN_D21, midbrain, frontal_cortex	ANNOTATED, CDS, coding, INTERNAL, OVCODE, OVEXON, UTR5	Rybak2015	5.40107	42.2557	1	1	9.65903	4.25795	789.354	0
mmu_circ_0001112	chr3:27141625-27145059:-	Ect2	circBase	182	2	3434	chr3:27139662-27141625|chr3:27145059-27145955	ENSMUSG00000027699.19	ENSMUST00000108300.7	NM_001177625	mm_ES, mm_head, P19_exp1_D4, P19_exp2_D4	ANNOTATED, CDS, coding, INTERNAL	Memczak2013, Rybak2015	5.40107	42.2557	1	1	9.65903	4.25795	789.354	0
chr3:89167034-89175240:+	chr3:89167034-89175240:+	Clk2	CIRCexplorer2	1143	9	8206	chr3:89165106-89167034|chr3:89175240-89175391	ENSMUSG00000068917.12	ENSMUST00000121212.8	NA	NA	NA	NA	5.40107	42.2557	1	1	9.65903	4.25795	789.354	0
mmu_circ_0010918	chr3:9264534-9265420:+	Zbtb10	circBase	886	1	886	chr3:9252080-9264534|chr3:9265420-9278253	ENSMUSG00000069114.8	ENSMUST00000155203.1	ENSMUST00000155203	PN_D28, P19_exp1_D2, P19_exp1_D4, forebrain, PN_D01, P19_exp1_D12, hindbrain, P19_exp2_D4	ANNOTATED, CDS, coding, INTERNAL, OVCODE, OVEXON	Rybak2015	5.40107	42.2557	1	1	9.65903	4.25795	789.354	0
chr4:88124587-88232782:+	chr4:88124587-88232782:+	Focad	CIRCexplorer2	1863	13	108195	chr4:88121358-88124587|chr4:88232782-88274097	ENSMUSG00000038368.16	ENSMUST00000097992.9	NA	NA	NA	NA	5.40107	42.2557	1	1	9.65903	4.25795	789.354	0
mmu_circ_0001351	chr5:66362717-66365120:-	Apbb2	circBase	275	2	2403	chr5:66313429-66362717|chr5:66365120-66391626	ENSMUSG00000029207.16	ENSMUST00000162366.7	NM_001201414	mm_ES, PN_D14, sy_cell, PN_D28, PN_D07, hippocampus, sy_snpt, forebrain, PN_D01, hindbrain, PN_D21, midbrain	ANNOTATED, CDS, coding, INTERNAL	Memczak2013, Rybak2015	5.40107	42.2557	1	1	9.65903	4.25795	789.354	0
mmu_circ_0012734	chr5:66362717-66400281:-	Apbb2	circBase	628	5	37564	chr5:66313429-66362717|chr5:66400281-66451467	ENSMUSG00000029207.16	ENSMUST00000162366.7	ENSMUST00000159786	PN_D14, PN_D28, hindbrain	ANNOTATED, CDS, coding, INTERNAL, OVCODE, OVEXON	Rybak2015	5.40107	42.2557	1	1	9.65903	4.25795	789.354	0
chr5:97938086-97980034:-	chr5:97938086-97980034:-	Antxr2	CIRCexplorer2	789	9	41948	chr5:97886600-97938086|chr5:97980034-98003226	ENSMUSG00000029338.13	ENSMUST00000031281.13	NA	NA	NA	NA	5.40107	42.2557	1	1	9.65903	4.25795	789.354	0
mmu_circ_0012974	chr6:116133766-116138250:-	Tmcc1	circBase	747	2	4484	chr6:116043805-116133766|chr6:116138250-116193257	ENSMUSG00000030126.17	ENSMUST00000088896.9	ENSMUST00000171290	PN_D14, PN_D07, forebrain, PN_D01, PN_D21, midbrain, frontal_cortex	ANNOTATED, CDS, coding, INTERNAL, OVCODE, OVEXON, UTR5	Rybak2015	5.40107	42.2557	1	1	9.65903	4.25795	789.354	0
mmu_circ_0013120	chr6:134541651-134542045:-	Lrp6	circBase	394	1	394	chr6:134520593-134541651|chr6:134542045-134566642	ENSMUSG00000030201.15	ENSMUST00000032322.14	ENSMUST00000032322	P19_exp2_D0, PN_D14, olfactory_bulb, sy_cell, PN_D28, PN_D07, cerebellum, hippocampus, P19_exp1_D2, P19_exp1_D4, sy_snpt, forebrain, PN_D01, P19_exp1_D12, hindbrain, P19_exp2_D12, PN_D21, midbrain, P19_exp2_D4, frontal_cortex, P19_exp1_D0	ANNOTATED, CDS, coding, INTERNAL, OVCODE, OVEXON	Rybak2015	5.40107	42.2557	1	1	9.65903	4.25795	789.354	0
mmu_circ_0013277	chr6:30858737-30863610:-	Copg2	circBase	414	4	4873	chr6:30826271-30858737|chr6:30863610-30885579	ENSMUSG00000025607.15	ENSMUST00000048774.12	ENSMUST00000048774	P19_exp2_D0, PN_D28	ANNOTATED, CDS, coding, INTERNAL, OVCODE, OVEXON	Rybak2015	5.40107	42.2557	1	1	9.65903	4.25795	789.354	0
chr6:89329383-89344109:-	chr6:89329383-89344109:-	Plxna1	CIRCexplorer2	2985	20	14726	chr6:89324686-89329383|chr6:89344109-89354855	ENSMUSG00000030084.11	ENSMUST00000163139.7	NA	NA	NA	NA	5.40107	42.2557	1	1	9.65903	4.25795	789.354	0
chr8:13357042-13365195:+	chr8:13357042-13365195:+	Tfdp1	CIRCexplorer2	174	2	8153	chr8:13339739-13357042|chr8:13365195-13369458	ENSMUSG00000038482.11	ENSMUST00000209885.1	NA	NA	NA	NA	5.40107	42.2557	1	1	9.65903	4.25795	789.354	0
chr1:106000930-106031233:+	chr1:106000930-106031233:+	Zcchc2	CIRCexplorer2	2515	12	30303	chr1:105991707-106000930|chr1:106031233-106032095	ENSMUSG00000038866.15	ENSMUST00000118196.7	NA	NA	NA	NA	5.14485	35.3797	1	1	9.4028	4.25795	657.795	0
mmu_circ_0008220	chr1:139081172-139110485:+	Dennd1b	circBase	477	5	29313	chr1:139062971-139081172|chr1:139110485-139133670	ENSMUSG00000056268.15	ENSMUST00000168527.7	ENSMUST00000168527	sy_cyto, sy_cell, PN_D28, cerebellum, hippocampus, sy_snpt, forebrain, PN_D01, hindbrain, P19_exp2_D12, PN_D21, midbrain, frontal_cortex	ANNOTATED, CDS, coding, INTERNAL, OVCODE, OVEXON	Rybak2015	5.14485	35.3797	1	1	9.4028	4.25795	657.795	0
mmu_circ_0002161	chr10:7152863-7160807:-	Cnksr3	circBase	455	3	7944	chr10:7143002-7152863|chr10:7160807-7211631	ENSMUSG00000015202.13	ENSMUST00000015346.11	ENSMUST00000015346	cerebellum, forebrain	ANNOTATED, CDS, coding, INTERNAL, OVCODE, OVEXON	Rybak2015	5.14485	35.3797	1	1	9.4028	4.25795	657.795	0
chr13:44823379-44823515:+	chr13:44823379-44823515:+	Jarid2	CIRCexplorer2	136	1	136	chr13:44731916-44823379|chr13:44823515-44848279	ENSMUSG00000038518.15	ENSMUST00000174068.7	NA	NA	NA	NA	5.14485	35.3797	1	1	9.4028	4.25795	657.795	0
chr13:8835296-8861265:-	chr13:8835296-8861265:-	Wdr37	CIRCexplorer2	1149	10	25969	chr13:8820545-8835296|chr13:8861265-8871482	ENSMUSG00000021147.17	ENSMUST00000054251.12	NA	NA	NA	NA	5.14485	35.3797	1	1	9.4028	4.25795	657.795	0
chr13:89042431-89042560:+	chr13:89042431-89042560:+	Edil3	CIRCexplorer2	129	1	129	chr13:88977784-89042431|chr13:89042560-89094550	ENSMUSG00000034488.14	ENSMUST00000118731.7	NA	NA	NA	NA	5.14485	35.3797	1	1	9.4028	4.25795	657.795	0
mmu_circ_0005364	chr14:64825600-64861626:-	Hmbox1	circBase	539	5	36026	chr14:64817136-64825600|chr14:64861626-64887574	ENSMUSG00000021972.14	ENSMUST00000022544.13	ENSMUST00000022544	hindbrain	ANNOTATED, CDS, coding, INTERNAL, OVCODE, OVEXON	Rybak2015	5.14485	35.3797	1	1	9.4028	4.25795	657.795	0
mmu_circ_0005595	chr15:34114023-34118110:+	Mtdh	circBase	559	4	4087	chr15:34099585-34114023|chr15:34118110-34123667	ENSMUSG00000022255.16	ENSMUST00000022865.16	ENSMUST00000163697	P19_exp1_D12, P19_exp2_D4	ANNOTATED, INTERNAL, ncRNA, OVCODE, OVEXON	Rybak2015	5.14485	35.3797	1	1	9.4028	4.25795	657.795	0
mmu_circ_0000734	chr17:26266282-26267358:+	Luc7l	circBase	255	2	1076	chr17:26258024-26266282|chr17:26267358-26275673	ENSMUSG00000024188.15	ENSMUST00000025023.13	NM_025881	mm_ES, mm_head, P19_exp2_D0, PN_D14, olfactory_bulb, cerebellum, sy_snpt, forebrain, PN_D01, P19_exp1_D12, PN_D21, midbrain, P19_exp2_D4, frontal_cortex	ANNOTATED, CDS, coding, INTERNAL	Memczak2013, Rybak2015	5.14485	35.3797	1	1	9.4028	4.25795	657.795	0
chr17:65696270-65722087:-	chr17:65696270-65722087:-	Rab31	CIRCexplorer2	341	4	25817	chr17:65667975-65696270|chr17:65722087-65772505	ENSMUSG00000056515.8	ENSMUST00000070673.7	NA	NA	NA	NA	5.14485	35.3797	1	1	9.4028	4.25795	657.795	0
chr17:80138012-80150170:+	chr17:80138012-80150170:+	Galm	CIRCexplorer2	444	3	12158	chr17:80127905-80138012|chr17:80150170-80181560	ENSMUSG00000035473.10	ENSMUST00000039205.10	NA	NA	NA	NA	5.14485	35.3797	1	1	9.4028	4.25795	657.795	0
mmu_circ_0007472	chr18:67818769-67820432:+	Cep192	circBase	505	2	1663	chr18:67816860-67818769|chr18:67820432-67823274	ENSMUSG00000024542.9	ENSMUST00000025425.6	ENSMUST00000025425	PN_D01, hindbrain	ANNOTATED, CDS, coding, INTERNAL, OVCODE, OVEXON	Rybak2015	5.14485	35.3797	1	1	9.4028	4.25795	657.795	0
chr2:119426588-119427067:-	chr2:119426588-119427067:-	Ino80	CIRCexplorer2	302	2	479	chr2:119425772-119426588|chr2:119427067-119428476	ENSMUSG00000034154.15	ENSMUST00000049920.13	NA	NA	NA	NA	5.14485	35.3797	1	1	9.4028	4.25795	657.795	0
mmu_circ_0001076	chr2:140008698-140057499:-	Tasp1	circBase	471	4	48801	chr2:139996157-140008698|chr2:140057499-140066486	ENSMUSG00000039033.11	ENSMUST00000046656.8	NM_001159641	mm_brain1, mm_brain2, sy_cyto, P19_exp2_D0, PN_D14, olfactory_bulb, sy_cell, PN_D28, PN_D07, cerebellum, hippocampus, P19_exp1_D4, sy_snpt, forebrain, PN_D21, midbrain, P19_exp2_D4, frontal_cortex, P19_exp1_D0	ANNOTATED, CDS, coding, INTERNAL, OVCODE, OVEXON, UTR5	Memczak2013, Rybak2015	5.14485	35.3797	1	1	9.4028	4.25795	657.795	0
mmu_circ_0009939	chr2:37624172-37647285:-	Strbp	circBase	1212	9	23113	chr2:37604014-37624172|chr2:37647285-37703191	ENSMUSG00000026915.16	ENSMUST00000072186.11	ENSMUST00000028279	sy_cyto, PN_D14, olfactory_bulb, PN_D28, PN_D07, cerebellum, hippocampus, sy_snpt, forebrain, PN_D01, P19_exp1_D12, hindbrain, P19_exp2_D12, PN_D21, midbrain, P19_exp2_D4, frontal_cortex	ANNOTATED, CDS, coding, OVCODE, OVEXON, UTR5	Rybak2015	5.14485	35.3797	1	1	9.4028	4.25795	657.795	0
mmu_circ_0010087	chr2:6391054-6394555:+	Usp6nl	circBase	151	2	3501	chr2:6336459-6391054|chr2:6394555-6400279	ENSMUSG00000039046.15	ENSMUST00000114937.7	ENSMUST00000114937	PN_D14, PN_D28, cerebellum, P19_exp1_D2, P19_exp1_D12, PN_D21, midbrain, P19_exp1_D0	ANNOTATED, CDS, coding, INTERNAL, OVCODE, OVEXON	Rybak2015	5.14485	35.3797	1	1	9.4028	4.25795	657.795	0
mmu_circ_0001046	chr2:91805023-91825352:+	Ambra1	circBase	449	4	20329	chr2:91773747-91805023|chr2:91825352-91875715	ENSMUSG00000040506.16	ENSMUST00000099712.9	NM_001080754	mm_brain1, mm_brain2, PN_D14, cerebellum, sy_snpt, PN_D21, frontal_cortex	ANNOTATED, CDS, coding, INTERNAL	Memczak2013, Rybak2015	5.14485	35.3797	1	1	9.4028	4.25795	657.795	0
mmu_circ_0001240	chr4:108717788-108719812:-	Zfyve9	circBase	2024	1	2024	chr4:108695868-108717788|chr4:108719812-108723806	ENSMUSG00000034557.14	ENSMUST00000106658.7	NM_183300	mm_ES, mm_brain1, PN_D14, olfactory_bulb, PN_D07, cerebellum, hippocampus, P19_exp1_D4, sy_snpt, forebrain, PN_D01, hindbrain, PN_D21, midbrain	ALT_ACCEPTOR, ALT_DONOR, coding, INTERNAL, intronic	Memczak2013, Rybak2015	5.14485	35.3797	1	1	9.4028	4.25795	657.795	0
mmu_circ_0014500	chr8:105178592-105202547:+	Cbfb	circBase	330	3	23955	chr8:105171392-105178592|chr8:105202547-105215903	ENSMUSG00000031885.14	ENSMUST00000052209.8	ENSMUST00000052209	PN_D14, hippocampus, forebrain, PN_D01, hindbrain, P19_exp2_D12, PN_D21, midbrain, P19_exp2_D4	ANNOTATED, CDS, coding, INTERNAL, OVCODE, OVEXON	Rybak2015	5.14485	35.3797	1	1	9.4028	4.25795	657.795	0
chr8:106981125-106991606:+	chr8:106981125-106991606:+	Sntb2	CIRCexplorer2	425	2	10481	chr8:106936321-106981125|chr8:106991606-106997065	ENSMUSG00000041308.6	ENSMUST00000212524.1	NA	NA	NA	NA	5.14485	35.3797	1	1	9.4028	4.25795	657.795	0
chr8:77277147-77365160:-	chr8:77277147-77365160:-	Arhgap10	CIRCexplorer2	799	7	88013	chr8:77259209-77277147|chr8:77365160-77382724	ENSMUSG00000037148.8	ENSMUST00000076316.5	NA	NA	NA	NA	5.14485	35.3797	1	1	9.4028	4.25795	657.795	0
mmu_circ_0001851	chr9:113944847-113951684:+	Ubp1	circBase	229	2	6837	chr9:113931766-113944847|chr9:113951684-113955962	ENSMUSG00000009741.15	ENSMUST00000009885.13	NM_001083319	mm_ES, mm_head, olfactory_bulb, PN_D07, cerebellum, hippocampus, forebrain, P19_exp1_D12, hindbrain, midbrain, P19_exp2_D4	ANNOTATED, CDS, coding, INTERNAL, OVCODE, OVEXON	Memczak2013, Rybak2015	5.14485	35.3797	1	1	9.4028	4.25795	657.795	0
mmu_circ_0015791	chr9:65034874-65066496:+	Dpp8	circBase	2122	15	31622	chr9:65032623-65034874|chr9:65066496-65074438	ENSMUSG00000032393.15	ENSMUST00000034960.13	ENSMUST00000034960	sy_cell, PN_D07, cerebellum, hippocampus, forebrain, P19_exp1_D12, midbrain, frontal_cortex	ANNOTATED, CDS, coding, INTERNAL, OVCODE, OVEXON, UTR5	Rybak2015	5.14485	35.3797	1	1	9.4028	4.25795	657.795	0
mmu_circ_0001819	chr9:80087429-80103764:+	Senp6	circBase	474	5	16335	chr9:80067572-80087429|chr9:80103764-80111310	ENSMUSG00000034252.14	ENSMUST00000037484.14	NM_146003	mm_head, sy_cyto, P19_exp2_D0, PN_D14, olfactory_bulb, sy_cell, PN_D28, PN_D07, cerebellum, hippocampus, sy_snpt, forebrain, PN_D01, P19_exp1_D12, P19_exp2_D12, PN_D21, P19_exp2_D4, P19_exp1_D0	ANNOTATED, CDS, coding, INTERNAL	Memczak2013, Rybak2015	5.14485	35.3797	1	1	9.4028	4.25795	657.795	0
mmu_circ_0008134	chr1:127889155-127891096:+	Rab3gap1	circBase	212	2	1941	chr1:127874155-127889155|chr1:127891096-127901578	ENSMUSG00000036104.12	ENSMUST00000037649.5	ENSMUST00000037649	PN_D14, forebrain	ANNOTATED, CDS, coding, INTERNAL, OVCODE, OVEXON	Rybak2015	4.83308	28.5038	1	1	9.09103	4.25795	526.236	0
chr1:149840617-149861126:-	chr1:149840617-149861126:-	Pla2g4a	CIRCexplorer2	851	5	20509	chr1:149830192-149840617|chr1:149861126-149864910	ENSMUSG00000056220.14	ENSMUST00000070200.14	NA	NA	NA	NA	4.83308	28.5038	1	1	9.09103	4.25795	526.236	0
chr1:156435792-156437833:-	chr1:156435792-156437833:-	Soat1	CIRCexplorer2	228	2	2041	chr1:156434251-156435792|chr1:156437833-156439287	ENSMUSG00000026600.12	ENSMUST00000189661.6	NA	NA	NA	NA	4.83308	28.5038	1	1	9.09103	4.25795	526.236	0
mmu_circ_0008562	chr1:190871591-190888764:-	Rps6kc1	circBase	570	3	17173	chr1:190750207-190871591|chr1:190888764-190899450	ENSMUSG00000089872.10	ENSMUST00000159624.7	ENSMUST00000159367	PN_D14, sy_cell, hippocampus, sy_snpt, forebrain, hindbrain, PN_D21, frontal_cortex, P19_exp1_D0	ANNOTATED, coding, INTERNAL, OVCODE, OVEXON, UTR3	Rybak2015	4.83308	28.5038	1	1	9.09103	4.25795	526.236	0
mmu_circ_0008612	chr1:24067898-24086611:-	Fam135a	circBase	288	3	18713	chr1:24057505-24067898|chr1:24086611-24098630	ENSMUSG00000026153.15	ENSMUST00000187369.6	ENSMUST00000027337	PN_D28, cerebellum, forebrain, hindbrain, midbrain	ANNOTATED, CDS, coding, INTERNAL, OVCODE, OVEXON, UTR5	Rybak2015	4.83308	28.5038	1	1	9.09103	4.25795	526.236	0
chr1:55083724-55084785:-	chr1:55083724-55084785:-	Hspd1	CIRCexplorer2	336	2	1061	chr1:55083162-55083724|chr1:55084785-55086765	ENSMUSG00000025980.14	ENSMUST00000027123.14	NA	NA	NA	NA	4.83308	28.5038	1	1	9.09103	4.25795	526.236	0
mmu_circ_0008908	chr1:66762047-66802168:-	1110028C15Rik	circBase	1787	5	40121	chr1:66738213-66762047|chr1:66802168-66817373	ENSMUSG00000026004.15	ENSMUST00000068168.9	ENSMUST00000042389	cerebellum, forebrain, hindbrain, PN_D21	ANNOTATED, CDS, coding, INTERNAL, OVCODE, OVERLAPTX, OVEXON, UTR5	Rybak2015	4.83308	28.5038	1	1	9.09103	4.25795	526.236	0
mmu_circ_0008928	chr1:71074542-71089527:-	Bard1	circBase	1138	3	14985	chr1:71067188-71074542|chr1:71089527-71102667	ENSMUSG00000026196.7	ENSMUST00000027393.7	ENSMUST00000027393	P19_exp1_D12	ANNOTATED, CDS, coding, INTERNAL, OVCODE, OVEXON	Rybak2015	4.83308	28.5038	1	1	9.09103	4.25795	526.236	0
chr1:72381618-72383769:+	chr1:72381618-72383769:+	Xrcc5	CIRCexplorer2	275	3	2151	chr1:72356886-72381618|chr1:72383769-72393895	ENSMUSG00000026187.8	ENSMUST00000027379.8	NA	NA	NA	NA	4.83308	28.5038	1	1	9.09103	4.25795	526.236	0
mmu_circ_0000052	chr1:75194840-75196669:+	Ankzf1	circBase	1490	4	1829	chr1:75194284-75194840|chr1:75196669-75197643	ENSMUSG00000026199.17	ENSMUST00000131788.8	NM_026187	mm_ES, mm_head, hindbrain, PN_D21	ANNOTATED, CDS, coding, INTERNAL	Memczak2013, Rybak2015	4.83308	28.5038	1	1	9.09103	4.25795	526.236	0
chr1:78454753-78482363:-	chr1:78454753-78482363:-	Farsb	CIRCexplorer2	1404	14	27610	chr1:78443790-78454753|chr1:78482363-78488784	ENSMUSG00000026245.16	ENSMUST00000170217.7	NA	NA	NA	NA	4.83308	28.5038	1	1	9.09103	4.25795	526.236	0
mmu_circ_0009014	chr1:84776316-84794327:-	Trip12	circBase	1226	5	18011	chr1:84768731-84776316|chr1:84794327-84814822	ENSMUSG00000026219.14	ENSMUST00000027421.12	ENSMUST00000027421	cerebellum, forebrain, PN_D01, P19_exp2_D4	ANNOTATED, CDS, coding, INTERNAL, OVCODE, OVEXON	Rybak2015	4.83308	28.5038	1	1	9.09103	4.25795	526.236	0
chr1:87428569-87428728:+	chr1:87428569-87428728:+	Gigyf2	CIRCexplorer2	159	1	159	chr1:87425226-87428569|chr1:87428728-87433679	ENSMUSG00000048000.15	ENSMUST00000027475.14	NA	NA	NA	NA	4.83308	28.5038	1	1	9.09103	4.25795	526.236	0
mmu_circ_0000212	chr10:116517316-116549175:-	Cnot2	circBase	210	2	31859	chr10:116507188-116517316|chr10:116549175-116581452	ENSMUSG00000020166.15	ENSMUST00000168036.7	NM_001037846	mm_head, mm_brain1, mm_brain2, olfactory_bulb, PN_D28, PN_D07, cerebellum, hippocampus, P19_exp1_D2, P19_exp1_D4, forebrain, PN_D01, midbrain, frontal_cortex	ANNOTATED, CDS, coding, INTERNAL, OVCODE, OVEXON, UTR5	Memczak2013, Rybak2015	4.83308	28.5038	1	1	9.09103	4.25795	526.236	0
mmu_circ_0001981	chr10:116527826-116549175:-	Cnot2	circBase	266	2	21349	chr10:116517383-116527826|chr10:116549175-116581452	ENSMUSG00000020166.15	ENSMUST00000105267.7	ENSMUST00000169507	cerebellum, P19_exp1_D12	ANNOTATED, CDS, coding, INTERNAL, OVCODE, OVEXON, UTR3, UTR5	Rybak2015	4.83308	28.5038	1	1	9.09103	4.25795	526.236	0
chr10:58457591-58465809:+	chr10:58457591-58465809:+	Ranbp2	CIRCexplorer2	1420	9	8218	chr10:58455954-58457591|chr10:58465809-58467114	ENSMUSG00000003226.7	ENSMUST00000003310.6	NA	NA	NA	NA	4.83308	28.5038	1	1	9.09103	4.25795	526.236	0
chr10:70167001-70182260:+	chr10:70167001-70182260:+	Ccdc6	CIRCexplorer2	523	4	15259	chr10:70154836-70167001|chr10:70182260-70187690	ENSMUSG00000048701.13	ENSMUST00000147545.7	NA	NA	NA	NA	4.83308	28.5038	1	1	9.09103	4.25795	526.236	0
chr10:75261793-75279961:+	chr10:75261793-75279961:+	Specc1l	CIRCexplorer2	691	6	18168	chr10:75259143-75261793|chr10:75279961-75307236	ENSMUSG00000033444.14	ENSMUST00000218766.1	NA	NA	NA	NA	4.83308	28.5038	1	1	9.09103	4.25795	526.236	0
chr10:94043301-94045633:+	chr10:94043301-94045633:+	Fgd6	CIRCexplorer2	2332	1	2332	chr10:94036310-94043301|chr10:94045633-94074182	ENSMUSG00000020021.4	ENSMUST00000020208.4	NA	NA	NA	NA	4.83308	28.5038	1	1	9.09103	4.25795	526.236	0
mmu_circ_0002709	chr11:106117489-106123906:+	Map3k3	circBase	235	2	6417	chr11:106114283-106117489|chr11:106123906-106142424	ENSMUSG00000020700.11	ENSMUST00000002044.9	ENSMUST00000002044	cerebellum	ANNOTATED, CDS, coding, INTERNAL, OVCODE, OVEXON	Rybak2015	4.83308	28.5038	1	1	9.09103	4.25795	526.236	0
mmu_circ_0002821	chr11:119798768-119823021:+	Rptor	circBase	619	6	24253	chr11:119780602-119798768|chr11:119823021-119843681	ENSMUSG00000025583.15	ENSMUST00000147772.7	ENSMUST00000026671	sy_cyto, forebrain	ANNOTATED, CDS, coding, INTERNAL, OVCODE, OVERLAPTX, OVEXON	Rybak2015	4.83308	28.5038	1	1	9.09103	4.25795	526.236	0
chr11:26397745-26407648:+	chr11:26397745-26407648:+	Fancl	CIRCexplorer2	278	4	9903	chr11:26387310-26397745|chr11:26407648-26422407	ENSMUSG00000004018.9	ENSMUST00000004120.8	NA	NA	NA	NA	4.83308	28.5038	1	1	9.09103	4.25795	526.236	0
chr11:3203629-3227885:+	chr11:3203629-3227885:+	Eif4enif1	CIRCexplorer2	1304	8	24256	chr11:3202556-3203629|chr11:3227885-3229868	ENSMUSG00000020454.17	ENSMUST00000020734.10	NA	NA	NA	NA	4.83308	28.5038	1	1	9.09103	4.25795	526.236	0
chr11:32587312-32589491:+	chr11:32587312-32589491:+	Stk10	CIRCexplorer2	350	3	2179	chr11:32577773-32587312|chr11:32589491-32596614	ENSMUSG00000020272.8	ENSMUST00000102821.3	NA	NA	NA	NA	4.83308	28.5038	1	1	9.09103	4.25795	526.236	0
mmu_circ_0003030	chr11:4517740-4531305:-	Mtmr3	circBase	541	5	13565	chr11:4507686-4517740|chr11:4531305-4594602	ENSMUSG00000034354.17	ENSMUST00000109943.9	ENSMUST00000093376	PN_D14, PN_D28, cerebellum, P19_exp1_D4, sy_snpt, forebrain, PN_D01, P19_exp1_D12, PN_D21, midbrain, P19_exp2_D4	ANNOTATED, CDS, coding, INTERNAL, OVCODE, OVEXON, UTR5	Rybak2015	4.83308	28.5038	1	1	9.09103	4.25795	526.236	0
chr11:51743535-51744000:-	chr11:51743535-51744000:-	Sec24a	CIRCexplorer2	465	1	465	chr11:51736521-51743535|chr11:51744000-51756076	ENSMUSG00000036391.16	ENSMUST00000109097.8	NA	NA	NA	NA	4.83308	28.5038	1	1	9.09103	4.25795	526.236	0
mmu_circ_0003306	chr11:70874745-70893688:+	Rabep1	circBase	614	4	18943	chr11:70845008-70874745|chr11:70893688-70900471	ENSMUSG00000020817.16	ENSMUST00000076270.12	ENSMUST00000108533	sy_cyto, PN_D14, olfactory_bulb, sy_cell, PN_D28, PN_D07, hippocampus, sy_snpt, forebrain, PN_D01, P19_exp1_D12, hindbrain, PN_D21, midbrain, frontal_cortex	ANNOTATED, CDS, coding, INTERNAL, OVCODE, OVEXON	Rybak2015	4.83308	28.5038	1	1	9.09103	4.25795	526.236	0
mmu_circ_0003393	chr11:77578725-77585494:-	Taok1	circBase	396	3	6769	chr11:77577368-77578725|chr11:77585494-77607207	ENSMUSG00000017291.13	ENSMUST00000058496.7	ENSMUST00000058496	forebrain	ANNOTATED, CDS, coding, INTERNAL, OVCODE, OVEXON, UTR5	Rybak2015	4.83308	28.5038	1	1	9.09103	4.25795	526.236	0
mmu_circ_0003479	chr11:85017629-85022905:-	Usp32	circBase	651	4	5276	chr11:85010143-85017629|chr11:85022905-85025518	ENSMUSG00000000804.14	ENSMUST00000108075.8	ENSMUST00000108075	forebrain	ANNOTATED, CDS, coding, INTERNAL, OVCODE, OVEXON	Rybak2015	4.83308	28.5038	1	1	9.09103	4.25795	526.236	0
chr11:85365551-85415724:+	chr11:85365551-85415724:+	Bcas3	CIRCexplorer2	338	4	50173	chr11:85359679-85365551|chr11:85415724-85451660	ENSMUSG00000059439.15	ENSMUST00000108056.7	NA	NA	NA	NA	4.83308	28.5038	1	1	9.09103	4.25795	526.236	0
mmu_circ_0003505	chr11:86532771-86535460:-	Rps6kb1	circBase	240	3	2689	chr11:86520039-86532771|chr11:86535460-86544565	ENSMUSG00000020516.15	ENSMUST00000154617.7	ENSMUST00000154617	PN_D14, olfactory_bulb, PN_D07, sy_snpt, forebrain, PN_D01, P19_exp1_D12, PN_D21, P19_exp2_D4, frontal_cortex	ANNOTATED, CDS, coding, INTERNAL, OVCODE, OVEXON	Rybak2015	4.83308	28.5038	1	1	9.09103	4.25795	526.236	0
chr11:95289771-95300218:-	chr11:95289771-95300218:-	Kat7	CIRCexplorer2	422	3	10447	chr11:95286440-95289771|chr11:95300218-95303132	ENSMUSG00000038909.16	ENSMUST00000072621.11	NA	NA	NA	NA	4.83308	28.5038	1	1	9.09103	4.25795	526.236	0
mmu_circ_0003777	chr12:111778019-111789459:+	Klc1	circBase	826	8	11440	chr12:111777037-111778019|chr12:111789459-111794336	ENSMUSG00000021288.18	ENSMUST00000118471.7	ENSMUST00000069328	forebrain	ANNOTATED, CDS, coding, INTERNAL, OVCODE, OVEXON	Rybak2015	4.83308	28.5038	1	1	9.09103	4.25795	526.236	0
chr12:11289891-11301667:+	chr12:11289891-11301667:+	Smc6	CIRCexplorer2	1497	10	11776	chr12:11289725-11289891|chr12:11301667-11306077	ENSMUSG00000020608.7	ENSMUST00000020931.5	NA	NA	NA	NA	4.83308	28.5038	1	1	9.09103	4.25795	526.236	0
mmu_circ_0000360	chr12:13285182-13310304:+	Nbas	circBase	704	6	25122	chr12:13279431-13285182|chr12:13310304-13317697	ENSMUSG00000020576.10	ENSMUST00000042953.9	NM_027706	mm_head, mm_brain2, PN_D01, PN_D21, P19_exp1_D0	ANNOTATED, CDS, coding, INTERNAL	Memczak2013, Rybak2015	4.83308	28.5038	1	1	9.09103	4.25795	526.236	0
chr12:31833181-31870134:+	chr12:31833181-31870134:+	Cog5	CIRCexplorer2	641	5	36953	chr12:31820206-31833181|chr12:31870134-31886204	ENSMUSG00000035933.5	ENSMUST00000036862.4	NA	NA	NA	NA	4.83308	28.5038	1	1	9.09103	4.25795	526.236	0
mmu_circ_0004100	chr12:57325523-57364234:+	Mipol1	circBase	443	4	38711	chr12:57307464-57325523|chr12:57364234-57414315	ENSMUSG00000047022.18	ENSMUST00000145003.7	ENSMUST00000130447	forebrain, PN_D01	ANNOTATED, CDS, coding, INTERNAL, OVCODE, OVEXON	Rybak2015	4.83308	28.5038	1	1	9.09103	4.25795	526.236	0
chr12:73167999-73188265:+	chr12:73167999-73188265:+	Mnat1	CIRCexplorer2	598	5	20266	chr12:73123926-73167999|chr12:73188265-73230668	ENSMUSG00000021103.12	ENSMUST00000187549.6	NA	NA	NA	NA	4.83308	28.5038	1	1	9.09103	4.25795	526.236	0
chr12:83663978-83674663:+	chr12:83663978-83674663:+	Rbm25	CIRCexplorer2	1138	6	10685	chr12:83660678-83663978|chr12:83674663-83675043	ENSMUSG00000010608.15	ENSMUST00000048155.15	NA	NA	NA	NA	4.83308	28.5038	1	1	9.09103	4.25795	526.236	0
mmu_circ_0004284	chr12:85121986-85123871:+	Dlst	circBase	328	3	1885	chr12:85119344-85121986|chr12:85123871-85128310	ENSMUSG00000004789.10	ENSMUST00000053811.9	ENSMUST00000053811	cerebellum, P19_exp1_D12, hindbrain	ANNOTATED, CDS, coding, INTERNAL, OVCODE, OVEXON	Rybak2015	4.83308	28.5038	1	1	9.09103	4.25795	526.236	0
mmu_circ_0000405	chr12:86260576-86269061:+	1700020O03Rik	circBase	451	5	8485	chr12:86256932-86260576|chr12:86269061-86281448	ENSMUSG00000021254.9	ENSMUST00000221368.1	NM_027405	mm_brain1, mm_brain2, PN_D14, olfactory_bulb, hippocampus, P19_exp1_D4, forebrain, P19_exp1_D12, hindbrain, P19_exp2_D4	ANNOTATED, CDS, coding, INTERNAL	Memczak2013, Rybak2015	4.83308	28.5038	1	1	9.09103	4.25795	526.236	0
chr12:8698090-8699188:+	chr12:8698090-8699188:+	Pum2	CIRCexplorer2	194	2	1098	chr12:8674480-8698090|chr12:8699188-8700148	ENSMUSG00000020594.14	ENSMUST00000165293.7	NA	NA	NA	NA	4.83308	28.5038	1	1	9.09103	4.25795	526.236	0
chr12:91213564-91267086:-	chr12:91213564-91267086:-	Cep128	CIRCexplorer2	1597	6	53522	chr12:91083723-91213564|chr12:91267086-91289488	ENSMUSG00000061533.16	ENSMUST00000141429.7	NA	NA	NA	NA	4.83308	28.5038	1	1	9.09103	4.25795	526.236	0
mmu_circ_0004392	chr13:100761760-100763601:-	Cenph	circBase	216	2	1841	chr13:100760194-100761760|chr13:100763601-100764168	ENSMUSG00000045273.8	ENSMUST00000075550.3	ENSMUST00000075550	P19_exp1_D4	ANNOTATED, CDS, coding, INTERNAL, OVCODE, OVEXON	Rybak2015	4.83308	28.5038	1	1	9.09103	4.25795	526.236	0
mmu_circ_0004397	chr13:100824915-100829022:-	Slc30a5	circBase	276	3	4107	chr13:100821206-100824915|chr13:100829022-100833100	ENSMUSG00000021629.10	ENSMUST00000067246.5	ENSMUST00000067246	cerebellum	ANNOTATED, CDS, coding, INTERNAL, OVCODE, OVEXON	Rybak2015	4.83308	28.5038	1	1	9.09103	4.25795	526.236	0
chr13:103844813-103845625:-	chr13:103844813-103845625:-	Erbin	CIRCexplorer2	296	2	812	chr13:103843633-103844813|chr13:103845625-103850744	ENSMUSG00000021709.14	ENSMUST00000022222.11	NA	NA	NA	NA	4.83308	28.5038	1	1	9.09103	4.25795	526.236	0
chr13:104166858-104169888:-	chr13:104166858-104169888:-	Trappc13	CIRCexplorer2	254	3	3030	chr13:104161094-104166858|chr13:104169888-104178113	ENSMUSG00000021711.16	ENSMUST00000144060.7	NA	NA	NA	NA	4.83308	28.5038	1	1	9.09103	4.25795	526.236	0
chr13:104444052-104445704:+	chr13:104444052-104445704:+	Adamts6	CIRCexplorer2	1054	2	1652	chr13:104429870-104444052|chr13:104445704-104462227	ENSMUSG00000046169.10	ENSMUST00000224784.1	NA	NA	NA	NA	4.83308	28.5038	1	1	9.09103	4.25795	526.236	0
mmu_circ_0004429	chr13:106822955-106848336:-	Ipo11	circBase	428	4	25381	chr13:106812292-106822955|chr13:106848336-106856737	ENSMUSG00000042590.16	ENSMUST00000186033.6	ENSMUST00000109293	P19_exp1_D12, midbrain	ANNOTATED, CDS, coding, INTERNAL, OVCODE, OVEXON	Rybak2015	4.83308	28.5038	1	1	9.09103	4.25795	526.236	0
mmu_circ_0004571	chr13:32225134-32227302:-	Gmds	circBase	198	2	2168	chr13:32128099-32225134|chr13:32227302-32234352	ENSMUSG00000038372.14	ENSMUST00000041859.8	ENSMUST00000041859	PN_D28, cerebellum, forebrain, PN_D01, P19_exp1_D12, P19_exp2_D4	ANNOTATED, CDS, coding, INTERNAL, OVCODE, OVEXON	Rybak2015	4.83308	28.5038	1	1	9.09103	4.25795	526.236	0
chr13:38220687-38221393:+	chr13:38220687-38221393:+	Snrnp48	CIRCexplorer2	248	2	706	chr13:38217495-38220687|chr13:38221393-38226873	ENSMUSG00000021431.15	ENSMUST00000091641.12	NA	NA	NA	NA	4.83308	28.5038	1	1	9.09103	4.25795	526.236	0
mmu_circ_0000456	chr13:42055399-42123213:+	Hivep1	circBase	197	2	67814	chr13:42052090-42055399|chr13:42123213-42154379	ENSMUSG00000021366.8	ENSMUST00000060148.5	NM_007772	mm_head, mm_brain1, PN_D21, P19_exp2_D4, P19_exp1_D0	ANNOTATED, CDS, coding, INTERNAL, UTR5	Memczak2013, Rybak2015	4.83308	28.5038	1	1	9.09103	4.25795	526.236	0
mmu_circ_0004845	chr13:8819862-8849669:-	Wdr37	circBase	963	8	29807	chr13:8805946-8819862|chr13:8849669-8853669	ENSMUSG00000021147.17	ENSMUST00000054251.12	ENSMUST00000054251	midbrain	ANNOTATED, CDS, coding, INTERNAL, OVCODE, OVEXON	Rybak2015	4.83308	28.5038	1	1	9.09103	4.25795	526.236	0
mmu_circ_0004849	chr13:8836782-8861265:-	Wdr37	circBase	1007	9	24483	chr13:8835438-8836782|chr13:8861265-8871482	ENSMUSG00000021147.17	ENSMUST00000054251.12	ENSMUST00000054251	cerebellum	ANNOTATED, CDS, coding, INTERNAL, OVCODE, OVEXON, UTR5	Rybak2015	4.83308	28.5038	1	1	9.09103	4.25795	526.236	0
mmu_circ_0004852	chr13:89177144-89184863:+	Edil3	circBase	486	3	7719	chr13:89131855-89177144|chr13:89184863-89199464	ENSMUSG00000034488.14	ENSMUST00000118731.7	ENSMUST00000081769	cerebellum, forebrain	ANNOTATED, CDS, coding, INTERNAL, OVCODE, OVEXON	Rybak2015	4.83308	28.5038	1	1	9.09103	4.25795	526.236	0
chr14:47504985-47507446:+	chr14:47504985-47507446:+	Fbxo34	CIRCexplorer2	329	2	2461	chr14:47472717-47504985|chr14:47507446-47509056	ENSMUSG00000037536.14	ENSMUST00000228019.1	NA	NA	NA	NA	4.83308	28.5038	1	1	9.09103	4.25795	526.236	0
chr14:75995420-75996927:-	chr14:75995420-75996927:-	Gtf2f2	CIRCexplorer2	164	2	1507	chr14:75949519-75995420|chr14:75996927-76007704	ENSMUSG00000067995.4	ENSMUST00000088922.4	NA	NA	NA	NA	4.83308	28.5038	1	1	9.09103	4.25795	526.236	0
mmu_circ_0000559	chr14:78651680-78653796:-	Dgkh	circBase	192	2	2116	chr14:78628165-78651680|chr14:78653796-78724906	ENSMUSG00000034731.10	ENSMUST00000226342.1	NM_001081336	mm_head, mm_brain1, PN_D07, forebrain, PN_D21	ANNOTATED, CDS, coding, INTERNAL	Memczak2013, Rybak2015	4.83308	28.5038	1	1	9.09103	4.25795	526.236	0
chr14:79374735-79377521:-	chr14:79374735-79377521:-	Naa16	CIRCexplorer2	274	2	2786	chr14:79370097-79374735|chr14:79377521-79381494	ENSMUSG00000022020.15	ENSMUST00000022597.14	NA	NA	NA	NA	4.83308	28.5038	1	1	9.09103	4.25795	526.236	0
mmu_circ_0005482	chr14:86852071-86910123:-	Diap3	circBase	567	4	58052	chr14:86835101-86852071|chr14:86910123-86918768	ENSMUSG00000022021.14	ENSMUST00000022599.13	ENSMUST00000172255	hindbrain	ANNOTATED, CDS, coding, INTERNAL, OVCODE, OVEXON	Rybak2015	4.83308	28.5038	1	1	9.09103	4.25795	526.236	0
mmu_circ_0005504	chr14:99186480-99211070:+	Pibf1	circBase	476	4	24590	chr14:99179480-99186480|chr14:99211070-99221558	ENSMUSG00000022064.10	ENSMUST00000022650.8	ENSMUST00000022650	PN_D07, hippocampus, midbrain	ANNOTATED, CDS, coding, INTERNAL, OVCODE, OVEXON	Rybak2015	4.83308	28.5038	1	1	9.09103	4.25795	526.236	0
mmu_circ_0005533	chr15:12339627-12343151:+	Golph3	circBase	247	2	3524	chr15:12321956-12339627|chr15:12343151-12343272	ENSMUSG00000022200.8	ENSMUST00000228301.1	ENSMUST00000165551	sy_cyto, olfactory_bulb, PN_D28, cerebellum, hippocampus, P19_exp1_D2, forebrain, PN_D01, P19_exp1_D12, frontal_cortex, P19_exp1_D0	ANNOTATED, CDS, coding, INTERNAL, OVCODE, OVEXON	Rybak2015	4.83308	28.5038	1	1	9.09103	4.25795	526.236	0
mmu_circ_0000583	chr15:30634643-30669606:+	Ctnnd2	circBase	924	3	34963	chr15:30619939-30634643|chr15:30669606-30683214	ENSMUSG00000022240.10	ENSMUST00000081728.6	NM_008729	mm_head, mm_brain2, PN_D14, PN_D07, forebrain, hindbrain, midbrain	ANNOTATED, CDS, coding, INTERNAL	Memczak2013, Rybak2015	4.83308	28.5038	1	1	9.09103	4.25795	526.236	0
mmu_circ_0000587	chr15:35099433-35115645:-	Stk3	circBase	325	3	16212	chr15:35073221-35099433|chr15:35115645-35155526	ENSMUSG00000022329.15	ENSMUST00000018476.13	NM_019635	mm_ES, mm_head, olfactory_bulb, sy_cell, PN_D28, PN_D07, cerebellum, P19_exp1_D2, forebrain, PN_D01, P19_exp1_D12, PN_D21, P19_exp2_D4, frontal_cortex	ANNOTATED, CDS, coding, INTERNAL	Memczak2013, Rybak2015	4.83308	28.5038	1	1	9.09103	4.25795	526.236	0
chr15:38679319-38681165:+	chr15:38679319-38681165:+	Atp6v1c1	CIRCexplorer2	191	2	1846	chr15:38677613-38679319|chr15:38681165-38682940	ENSMUSG00000022295.8	ENSMUST00000022904.7	NA	NA	NA	NA	4.83308	28.5038	1	1	9.09103	4.25795	526.236	0
chr15:4091167-4096520:+	chr15:4091167-4096520:+	Oxct1	CIRCexplorer2	367	4	5353	chr15:4059996-4091167|chr15:4096520-4101126	ENSMUSG00000022186.14	ENSMUST00000110690.8	NA	NA	NA	NA	4.83308	28.5038	1	1	9.09103	4.25795	526.236	0
mmu_circ_0005740	chr15:68101470-68119074:-	Zfat	circBase	480	4	17604	chr15:68084561-68101470|chr15:68119074-68146502	ENSMUSG00000022335.16	ENSMUST00000162054.7	ENSMUST00000160248	PN_D28, forebrain, midbrain	ANNOTATED, CDS, coding, INTERNAL, OVCODE, OVEXON	Rybak2015	4.83308	28.5038	1	1	9.09103	4.25795	526.236	0
chr15:80952196-80952400:+	chr15:80952196-80952400:+	Adsl	CIRCexplorer2	204	1	204	chr15:80948700-80952196|chr15:80952400-80955619	ENSMUSG00000022407.9	ENSMUST00000023043.8	NA	NA	NA	NA	4.83308	28.5038	1	1	9.09103	4.25795	526.236	0
mmu_circ_0000626	chr15:81631613-81632512:+	Ep300	circBase	329	2	899	chr15:81630119-81631613|chr15:81632512-81634003	ENSMUSG00000055024.12	ENSMUST00000068387.10	NM_177821	mm_ES, mm_head, mm_brain1, sy_cyto, PN_D14, olfactory_bulb, PN_D07, cerebellum, hippocampus, P19_exp1_D2, forebrain, PN_D01, P19_exp1_D12, hindbrain, PN_D21, midbrain, frontal_cortex	ANNOTATED, CDS, coding, INTERNAL	Memczak2013, Rybak2015	4.83308	28.5038	1	1	9.09103	4.25795	526.236	0
mmu_circ_0006090	chr16:16453991-16474383:-	Fgd4	circBase	675	5	20392	chr16:16437040-16453991|chr16:16474383-16475015	ENSMUSG00000022788.16	ENSMUST00000161861.7	ENSMUST00000161861	forebrain, PN_D01, hindbrain	ANNOTATED, CDS, coding, INTERNAL, OVCODE, OVEXON	Rybak2015	4.83308	28.5038	1	1	9.09103	4.25795	526.236	0
mmu_circ_0000671	chr16:17373349-17389457:-	Pi4ka	circBase	700	6	16108	chr16:17367552-17373349|chr16:17389457-17406254	ENSMUSG00000041720.12	ENSMUST00000036161.11	NM_001001983	mm_brain1, mm_brain2, sy_cyto, PN_D14, olfactory_bulb, sy_cell, PN_D28, PN_D07, cerebellum, hippocampus, sy_snpt, forebrain, PN_D01, P19_exp1_D12, hindbrain, PN_D21, midbrain, frontal_cortex	ANNOTATED, CDS, coding, INTERNAL, UTR5	Memczak2013, Rybak2015	4.83308	28.5038	1	1	9.09103	4.25795	526.236	0
mmu_circ_0000673	chr16:18894773-18899457:+	Hira	circBase	360	4	4684	chr16:18836873-18894773|chr16:18899457-18910647	ENSMUSG00000099908.1	ENSMUST00000190050.1	NM_010435	mm_ES, PN_D14, forebrain, P19_exp2_D4	ANNOTATED, CDS, coding, INTERNAL	Memczak2013, Rybak2015	4.83308	28.5038	1	1	9.09103	4.25795	526.236	0
mmu_circ_0006131	chr16:18932867-18935179:+	Hira	circBase	357	2	2312	chr16:18927523-18932867|chr16:18935179-18946345	ENSMUSG00000099908.1	ENSMUST00000190050.1	ENSMUST00000004222	PN_D14, forebrain	ANNOTATED, CDS, coding, INTERNAL, OVCODE, OVEXON	Rybak2015	4.83308	28.5038	1	1	9.09103	4.25795	526.236	0
mmu_circ_0006156	chr16:21434686-21435821:+	Vps8	circBase	446	2	1135	chr16:21423225-21434686|chr16:21435821-21442333	ENSMUSG00000033653.17	ENSMUST00000096191.10	ENSMUST00000115397	PN_D14, sy_cell, PN_D07, PN_D21	ANNOTATED, CDS, coding, INTERNAL, OVCODE, OVEXON, UTR5	Rybak2015	4.83308	28.5038	1	1	9.09103	4.25795	526.236	0
chr16:33844985-33885121:+	chr16:33844985-33885121:+	Itgb5	CIRCexplorer2	710	4	40136	chr16:33830030-33844985|chr16:33885121-33899240	ENSMUSG00000022817.14	ENSMUST00000115028.9	NA	NA	NA	NA	4.83308	28.5038	1	1	9.09103	4.25795	526.236	0
chr16:55998005-56000723:+	chr16:55998005-56000723:+	Zbtb11	CIRCexplorer2	391	2	2718	chr16:55991618-55998005|chr16:56000723-56002708	ENSMUSG00000022601.11	ENSMUST00000050248.8	NA	NA	NA	NA	4.83308	28.5038	1	1	9.09103	4.25795	526.236	0
chr16:90987339-90994027:-	chr16:90987339-90994027:-	Synj1	CIRCexplorer2	665	4	6688	chr16:90981869-90987339|chr16:90994027-91010023	ENSMUSG00000022973.17	ENSMUST00000121759.7	NA	NA	NA	NA	4.83308	28.5038	1	1	9.09103	4.25795	526.236	0
mmu_circ_0006656	chr17:28598901-28602853:-	Srpk1	circBase	906	5	3952	chr17:28594277-28598901|chr17:28602853-28603437	ENSMUSG00000004865.15	ENSMUST00000130643.7	ENSMUST00000130643	midbrain	ANNOTATED, CDS, coding, INTERNAL, OVCODE, OVEXON	Rybak2015	4.83308	28.5038	1	1	9.09103	4.25795	526.236	0
mmu_circ_0006833	chr17:5264031-5291283:+	Arid1b	circBase	598	3	27252	chr17:5243071-5264031|chr17:5291283-5305748	ENSMUSG00000069729.13	ENSMUST00000092723.10	ENSMUST00000115797	PN_D07, PN_D21, midbrain	ANNOTATED, CDS, coding, INTERNAL, OVCODE, OVEXON	Rybak2015	4.83308	28.5038	1	1	9.09103	4.25795	526.236	0
mmu_circ_0006983	chr17:73161822-73169694:+	Lclat1	circBase	368	2	7872	chr17:73108156-73161822|chr17:73169694-73187874	ENSMUSG00000054469.13	ENSMUST00000149064.7	ENSMUST00000067545	frontal_cortex	ANNOTATED, CDS, coding, INTERNAL, OVCODE, OVEXON, UTR5	Rybak2015	4.83308	28.5038	1	1	9.09103	4.25795	526.236	0
mmu_circ_0007120	chr18:10574874-10586041:-	Esco1	circBase	667	6	11167	chr18:10572142-10574874|chr18:10586041-10588438	ENSMUSG00000024293.15	ENSMUST00000127099.7	ENSMUST00000127099	PN_D28, sy_snpt, forebrain, hindbrain, frontal_cortex	ANNOTATED, INTERNAL, ncRNA, OVCODE, OVEXON	Rybak2015	4.83308	28.5038	1	1	9.09103	4.25795	526.236	0
mmu_circ_0000861	chr18:35610870-35613502:+	Paip2	circBase	344	2	2632	chr18:35598759-35610870|chr18:35613502-35616198	ENSMUSG00000037058.14	ENSMUST00000041314.14	NM_026420	mm_head, mm_brain1, PN_D14, P19_exp2_D0, olfactory_bulb, sy_cell, PN_D28, PN_D07, cerebellum, hippocampus, P19_exp1_D2, P19_exp1_D4, sy_snpt, forebrain, PN_D01, P19_exp1_D12, hindbrain, P19_exp2_D12, PN_D21, midbrain, P19_exp2_D4, frontal_cortex	ANNOTATED, CDS, coding, INTERNAL, OVCODE, OVEXON, UTR5	Memczak2013, Rybak2015	4.83308	28.5038	1	1	9.09103	4.25795	526.236	0
chr18:44395872-44399751:+	chr18:44395872-44399751:+	Dcp2	CIRCexplorer2	280	2	3879	chr18:44380686-44395872|chr18:44399751-44400316	ENSMUSG00000024472.9	ENSMUST00000025350.9	NA	NA	NA	NA	4.83308	28.5038	1	1	9.09103	4.25795	526.236	0
mmu_circ_0007398	chr18:56728400-56733337:+	Lmnb1	circBase	580	4	4937	chr18:56708474-56728400|chr18:56733337-56739820	ENSMUSG00000024590.8	ENSMUST00000025486.8	ENSMUST00000025486	PN_D07, cerebellum, PN_D01, P19_exp1_D12	ANNOTATED, CDS, coding, INTERNAL, OVCODE, OVEXON	Rybak2015	4.83308	28.5038	1	1	9.09103	4.25795	526.236	0
mmu_circ_0007414	chr18:6061846-6070091:-	Arhgap12	circBase	468	3	8245	chr18:6057591-6061846|chr18:6070091-6111684	ENSMUSG00000041225.16	ENSMUST00000182066.7	ENSMUST00000077128	PN_D14, olfactory_bulb, PN_D28, PN_D07, forebrain, PN_D21, midbrain	ANNOTATED, CDS, coding, INTERNAL, OVCODE, OVEXON	Rybak2015	4.83308	28.5038	1	1	9.09103	4.25795	526.236	0
chr19:16695458-16744957:-	chr19:16695458-16744957:-	Vps13a	CIRCexplorer2	2959	22	49499	chr19:16691897-16695458|chr19:16744957-16745660	ENSMUSG00000046230.10	ENSMUST00000068156.7	NA	NA	NA	NA	4.83308	28.5038	1	1	9.09103	4.25795	526.236	0
chr19:37309787-37330612:-	chr19:37309787-37330612:-	Ide	CIRCexplorer2	1332	10	20825	chr19:37303996-37309787|chr19:37330612-37337808	ENSMUSG00000056999.14	ENSMUST00000154308.1	NA	NA	NA	NA	4.83308	28.5038	1	1	9.09103	4.25795	526.236	0
mmu_circ_0007783	chr19:41232342-41256340:-	Tm9sf3	circBase	1083	8	23998	chr19:41223223-41232342|chr19:41256340-41263758	ENSMUSG00000025016.10	ENSMUST00000025989.8	ENSMUST00000164316	hippocampus, forebrain, P19_exp2_D12, midbrain, P19_exp2_D4	ANNOTATED, CDS, coding, INTERNAL, OVCODE, OVEXON, UTR5	Rybak2015	4.83308	28.5038	1	1	9.09103	4.25795	526.236	0
mmu_circ_0000962	chr19:56570415-56576284:+	Nhlrc2	circBase	708	3	5869	chr19:56551911-56570415|chr19:56576284-56588169	ENSMUSG00000025078.8	ENSMUST00000071423.5	NM_025811	mm_ES, mm_head, PN_D14, PN_D28, PN_D07, cerebellum, P19_exp1_D4, forebrain, PN_D01, P19_exp1_D12, hindbrain, PN_D21, midbrain, P19_exp2_D4	ANNOTATED, CDS, coding, INTERNAL	Memczak2013, Rybak2015	4.83308	28.5038	1	1	9.09103	4.25795	526.236	0
mmu_circ_0009217	chr2:118915887-118921696:+	Bahd1	circBase	2143	5	5809	chr2:118901757-118915887|chr2:118921696-118922382	ENSMUSG00000040007.8	ENSMUST00000036578.6	ENSMUST00000036578	hippocampus, sy_snpt, forebrain	ANNOTATED, CDS, coding, INTERNAL, OVCODE, OVEXON, UTR5	Rybak2015	4.83308	28.5038	1	1	9.09103	4.25795	526.236	0
chr2:119782645-119783970:-	chr2:119782645-119783970:-	Rpap1	CIRCexplorer2	476	3	1325	chr2:119780176-119782645|chr2:119783970-119787186	ENSMUSG00000034032.15	ENSMUST00000110793.7	NA	NA	NA	NA	4.83308	28.5038	1	1	9.09103	4.25795	526.236	0
chr2:120514142-120515504:-	chr2:120514142-120515504:-	Zfp106	CIRCexplorer2	183	2	1362	chr2:120513688-120514142|chr2:120515504-120515913	ENSMUSG00000027288.16	ENSMUST00000055241.12	NA	NA	NA	NA	4.83308	28.5038	1	1	9.09103	4.25795	526.236	0
mmu_circ_0009285	chr2:12355276-12386679:-	Fam188a	circBase	386	5	31403	chr2:12351000-12355276|chr2:12386679-12396178	ENSMUSG00000026767.12	ENSMUST00000155530.7	ENSMUST00000028105	PN_D14, hippocampus, sy_snpt, forebrain, P19_exp2_D4	ANNOTATED, CDS, coding, INTERNAL, OVCODE, OVEXON	Rybak2015	4.83308	28.5038	1	1	9.09103	4.25795	526.236	0
chr2:126414286-126433945:-	chr2:126414286-126433945:-	Atp8b4	CIRCexplorer2	386	4	19659	chr2:126405396-126414286|chr2:126433945-126458242	ENSMUSG00000060131.11	ENSMUST00000040128.11	NA	NA	NA	NA	4.83308	28.5038	1	1	9.09103	4.25795	526.236	0
mmu_circ_0009442	chr2:152885010-152889322:+	Tpx2	circBase	487	3	4312	chr2:152884312-152885010|chr2:152889322-152890490	ENSMUSG00000027469.16	ENSMUST00000164120.7	ENSMUST00000164120	forebrain, PN_D01, P19_exp2_D12	ANNOTATED, CDS, coding, INTERNAL, OVCODE, OVEXON	Rybak2015	4.83308	28.5038	1	1	9.09103	4.25795	526.236	0
chr2:157289527-157302511:+	chr2:157289527-157302511:+	Rpn2	CIRCexplorer2	885	7	12984	chr2:157283777-157289527|chr2:157302511-157310200	ENSMUSG00000027642.15	ENSMUST00000116380.8	NA	NA	NA	NA	4.83308	28.5038	1	1	9.09103	4.25795	526.236	0
chr2:163059500-163068315:+	chr2:163059500-163068315:+	Mybl2	CIRCexplorer2	640	5	8815	chr2:163054848-163059500|chr2:163068315-163072623	ENSMUSG00000017861.11	ENSMUST00000018005.9	NA	NA	NA	NA	4.83308	28.5038	1	1	9.09103	4.25795	526.236	0
mmu_circ_0009613	chr2:168567138-168571113:-	Nfatc2	circBase	688	2	3975	chr2:168536405-168567138|chr2:168571113-168601468	ENSMUSG00000027544.16	ENSMUST00000099067.9	ENSMUST00000171689	PN_D14	ANNOTATED, CDS, coding, INTERNAL, OVCODE, OVEXON, UTR5	Rybak2015	4.83308	28.5038	1	1	9.09103	4.25795	526.236	0
mmu_circ_0009785	chr2:28652168-28665629:+	Tsc1	circBase	880	7	13461	chr2:28641319-28652168|chr2:28665629-28670868	ENSMUSG00000026812.16	ENSMUST00000156857.7	ENSMUST00000113869	PN_D14, forebrain, PN_D21	ANNOTATED, CDS, coding, INTERNAL, OVCODE, OVEXON, UTR5	Rybak2015	4.83308	28.5038	1	1	9.09103	4.25795	526.236	0
chr2:29679132-29686283:+	chr2:29679132-29686283:+	Rapgef1	CIRCexplorer2	430	3	7151	chr2:29620063-29679132|chr2:29686283-29689106	ENSMUSG00000039844.19	ENSMUST00000095087.10	NA	NA	NA	NA	4.83308	28.5038	1	1	9.09103	4.25795	526.236	0
chr2:31778333-31784779:+	chr2:31778333-31784779:+	Abl1	CIRCexplorer2	743	3	6446	chr2:31689942-31778333|chr2:31784779-31790270	ENSMUSG00000026842.16	ENSMUST00000075759.12	NA	NA	NA	NA	4.83308	28.5038	1	1	9.09103	4.25795	526.236	0
chr2:69948423-69959663:+	chr2:69948423-69959663:+	Ubr3	CIRCexplorer2	884	9	11240	chr2:69945147-69948423|chr2:69959663-69965373	ENSMUSG00000044308.17	ENSMUST00000055758.15	NA	NA	NA	NA	4.83308	28.5038	1	1	9.09103	4.25795	526.236	0
mmu_circ_0001045	chr2:91546321-91550758:+	Ckap5	circBase	495	3	4437	chr2:91526850-91546321|chr2:91550758-91555266	ENSMUSG00000040549.16	ENSMUST00000111338.9	NM_001165989	mm_head, PN_D01, P19_exp1_D12, midbrain	ANNOTATED, CDS, coding, OVCODE, OVEXON, UTR5	Memczak2013, Rybak2015	4.83308	28.5038	1	1	9.09103	4.25795	526.236	0
mmu_circ_0010242	chr2:91562753-91563113:+	Ckap5	circBase	255	2	360	chr2:91560911-91562753|chr2:91563113-91564319	ENSMUSG00000040549.16	ENSMUST00000111338.9	ENSMUST00000111338	PN_D14, cerebellum, forebrain, PN_D01, midbrain, P19_exp2_D4	ANNOTATED, CDS, coding, INTERNAL, OVCODE, OVEXON	Rybak2015	4.83308	28.5038	1	1	9.09103	4.25795	526.236	0
chr3:116588471-116592510:-	chr3:116588471-116592510:-	Trmt13	CIRCexplorer2	522	6	4039	chr3:116585827-116588471|chr3:116592510-116594638	ENSMUSG00000033439.12	ENSMUST00000041524.10	NA	NA	NA	NA	4.83308	28.5038	1	1	9.09103	4.25795	526.236	0
chr3:121791733-121796485:-	chr3:121791733-121796485:-	Abcd3	CIRCexplorer2	225	3	4752	chr3:121786071-121791733|chr3:121796485-121815008	ENSMUSG00000028127.10	ENSMUST00000197383.4	NA	NA	NA	NA	4.83308	28.5038	1	1	9.09103	4.25795	526.236	0
chr3:131336164-131342460:-	chr3:131336164-131342460:-	Sgms2	CIRCexplorer2	810	2	6296	chr3:131330476-131336164|chr3:131342460-131344589	ENSMUSG00000050931.7	ENSMUST00000090246.4	NA	NA	NA	NA	4.83308	28.5038	1	1	9.09103	4.25795	526.236	0
mmu_circ_0001171	chr3:133320935-133330512:+	Ppa2	circBase	284	4	9577	chr3:133310281-133320935|chr3:133330512-133339262	ENSMUSG00000028013.16	ENSMUST00000029644.15	NM_146141	mm_ES, mm_head, mm_brain1, P19_exp2_D0, cerebellum, forebrain	ANNOTATED, CDS, coding, INTERNAL	Memczak2013, Rybak2015	4.83308	28.5038	1	1	9.09103	4.25795	526.236	0
chr3:142303942-142314448:-	chr3:142303942-142314448:-	Pdlim5	CIRCexplorer2	672	4	10506	chr3:142278001-142303942|chr3:142314448-142352733	ENSMUSG00000028273.15	ENSMUST00000029941.15	NA	NA	NA	NA	4.83308	28.5038	1	1	9.09103	4.25795	526.236	0
chr3:20022757-20030805:-	chr3:20022757-20030805:-	Hps3	CIRCexplorer2	1022	5	8048	chr3:20019957-20022757|chr3:20030805-20035048	ENSMUSG00000027615.14	ENSMUST00000012580.12	NA	NA	NA	NA	4.83308	28.5038	1	1	9.09103	4.25795	526.236	0
chr3:27222667-27222896:+	chr3:27222667-27222896:+	Nceh1	CIRCexplorer2	229	1	229	chr3:27183215-27222667|chr3:27222896-27226072	ENSMUSG00000027698.14	ENSMUST00000046515.14	NA	NA	NA	NA	4.83308	28.5038	1	1	9.09103	4.25795	526.236	0
chr3:35916219-35921187:-	chr3:35916219-35921187:-	Dcun1d1	CIRCexplorer2	517	3	4968	chr3:35897875-35916219|chr3:35921187-35932192	ENSMUSG00000027708.14	ENSMUST00000178098.7	NA	NA	NA	NA	4.83308	28.5038	1	1	9.09103	4.25795	526.236	0
mmu_circ_0010724	chr3:57769039-57796295:+	Rnf13	circBase	305	3	27256	chr3:57764382-57769039|chr3:57796295-57802446	ENSMUSG00000036503.13	ENSMUST00000198996.4	ENSMUST00000041826	PN_D28	ALT_DONOR, CDS, coding, INTERNAL, intronic, OVCODE, OVEXON	Rybak2015	4.83308	28.5038	1	1	9.09103	4.25795	526.236	0
chr3:69019174-69025985:+	chr3:69019174-69025985:+	Smc4	CIRCexplorer2	898	5	6811	chr3:69018211-69019174|chr3:69025985-69027492	ENSMUSG00000034349.14	ENSMUST00000042901.14	NA	NA	NA	NA	4.83308	28.5038	1	1	9.09103	4.25795	526.236	0
chr3:90122686-90132426:+	chr3:90122686-90132426:+	Nup210l	CIRCexplorer2	468	4	9740	chr3:90120017-90122686|chr3:90132426-90134562	ENSMUSG00000027939.11	ENSMUST00000029548.8	NA	NA	NA	NA	4.83308	28.5038	1	1	9.09103	4.25795	526.236	0
chr4:108478872-108503035:+	chr4:108478872-108503035:+	Zcchc11	CIRCexplorer2	1539	7	24163	chr4:108460200-108478872|chr4:108503035-108505823	ENSMUSG00000034610.14	ENSMUST00000043368.11	NA	NA	NA	NA	4.83308	28.5038	1	1	9.09103	4.25795	526.236	0
chr4:115002847-115016287:+	chr4:115002847-115016287:+	Stil	CIRCexplorer2	1180	9	13440	chr4:115000347-115002847|chr4:115016287-115021474	ENSMUSG00000028718.16	ENSMUST00000030490.12	NA	NA	NA	NA	4.83308	28.5038	1	1	9.09103	4.25795	526.236	0
chr4:117065340-117070787:+	chr4:117065340-117070787:+	Eif2b3	CIRCexplorer2	546	4	5447	chr4:117058853-117065340|chr4:117070787-117081557	ENSMUSG00000028683.14	ENSMUST00000106448.8	NA	NA	NA	NA	4.83308	28.5038	1	1	9.09103	4.25795	526.236	0
chr4:131974683-131991286:-	chr4:131974683-131991286:-	Epb41	CIRCexplorer2	807	6	16603	chr4:131967975-131974683|chr4:131991286-131997498	ENSMUSG00000028906.16	ENSMUST00000137846.7	NA	NA	NA	NA	4.83308	28.5038	1	1	9.09103	4.25795	526.236	0
mmu_circ_0001291	chr4:141483724-141494398:-	Spen	circBase	969	7	10674	chr4:141479389-141483724|chr4:141494398-141516835	ENSMUSG00000040761.16	ENSMUST00000078886.9	NM_019763	mm_brain1, PN_D07, cerebellum, forebrain, PN_D01, midbrain, frontal_cortex	ANNOTATED, CDS, coding, INTERNAL	Memczak2013, Rybak2015	4.83308	28.5038	1	1	9.09103	4.25795	526.236	0
mmu_circ_0011414	chr4:149156606-149161694:-	Pgd	circBase	580	5	5088	chr4:149154296-149156606|chr4:149161694-149165049	ENSMUSG00000028961.15	ENSMUST00000084124.6	ENSMUST00000084124	forebrain, PN_D21	ANNOTATED, CDS, coding, INTERNAL, OVCODE, OVEXON	Rybak2015	4.83308	28.5038	1	1	9.09103	4.25795	526.236	0
mmu_circ_0011432	chr4:149381182-149387216:-	Ube4b	circBase	598	4	6034	chr4:149372969-149381182|chr4:149387216-149398598	ENSMUSG00000028960.18	ENSMUST00000103212.9	ENSMUST00000103212	PN_D14, PN_D07, forebrain, PN_D01, P19_exp1_D12, midbrain, P19_exp2_D4, P19_exp1_D0	ANNOTATED, CDS, coding, INTERNAL, OVCODE, OVEXON	Rybak2015	4.83308	28.5038	1	1	9.09103	4.25795	526.236	0
mmu_circ_0011566	chr4:33320518-33339092:+	Rngtt	circBase	832	7	18574	chr4:33310524-33320518|chr4:33339092-33356060	ENSMUSG00000028274.17	ENSMUST00000108153.8	ENSMUST00000108153	forebrain	ANNOTATED, CDS, coding, INTERNAL, OVCODE, OVEXON	Rybak2015	4.83308	28.5038	1	1	9.09103	4.25795	526.236	0
chr4:41226279-41229848:-	chr4:41226279-41229848:-	Ubap2	CIRCexplorer2	287	3	3569	chr4:41223459-41226279|chr4:41229848-41233603	ENSMUSG00000028433.14	ENSMUST00000108068.7	NA	NA	NA	NA	4.83308	28.5038	1	1	9.09103	4.25795	526.236	0
chr4:86774237-86781711:+	chr4:86774237-86781711:+	Dennd4c	CIRCexplorer2	815	4	7474	chr4:86748912-86774237|chr4:86781711-86786047	ENSMUSG00000038024.17	ENSMUST00000045512.14	NA	NA	NA	NA	4.83308	28.5038	1	1	9.09103	4.25795	526.236	0
mmu_circ_0011834	chr4:87873837-87880148:-	Mllt3	circBase	227	2	6311	chr4:87841389-87873837|chr4:87880148-88031523	ENSMUSG00000028496.17	ENSMUST00000078090.11	ENSMUST00000078090	PN_D01	ANNOTATED, CDS, coding, INTERNAL, OVCODE, OVEXON	Rybak2015	4.83308	28.5038	1	1	9.09103	4.25795	526.236	0
chr4:9639197-9639347:-	chr4:9639197-9639347:-	Asph	CIRCexplorer2	150	1	150	chr4:9635969-9639197|chr4:9639347-9668780	ENSMUSG00000028207.18	ENSMUST00000078139.12	NA	NA	NA	NA	4.83308	28.5038	1	1	9.09103	4.25795	526.236	0
mmu_circ_0011908	chr4:99744489-99753191:+	Alg6	circBase	2663	5	8702	chr4:99743940-99744489|chr4:99753191-99761870	ENSMUSG00000073792.11	ENSMUST00000144805.7	ENSMUST00000144805	PN_D21	ANNOTATED, INTERNAL, ncRNA, OVCODE, OVEXON	Rybak2015	4.83308	28.5038	1	1	9.09103	4.25795	526.236	0
chr5:110670874-110680020:-	chr5:110670874-110680020:-	Ep400	CIRCexplorer2	1204	8	9146	chr5:110668745-110670874|chr5:110680020-110680141	ENSMUSG00000029505.17	ENSMUST00000041558.14	NA	NA	NA	NA	4.83308	28.5038	1	1	9.09103	4.25795	526.236	0
mmu_circ_0012093	chr5:122791607-122791934:-	Anapc5	circBase	256	2	327	chr5:122788464-122791607|chr5:122791934-122793436	ENSMUSG00000029472.13	ENSMUST00000086216.8	ENSMUST00000086216	forebrain	ANNOTATED, CDS, coding, INTERNAL, OVCODE, OVEXON	Rybak2015	4.83308	28.5038	1	1	9.09103	4.25795	526.236	0
mmu_circ_0012158	chr5:130101589-130102535:+	Tpst1	circBase	946	1	946	chr5:130073434-130101589|chr5:130102535-130114467	ENSMUSG00000034118.15	ENSMUST00000118993.7	ENSMUST00000040721	PN_D07, cerebellum, forebrain, PN_D21, midbrain	ANNOTATED, CDS, coding, INTERNAL, OVCODE, OVEXON, UTR5	Rybak2015	4.83308	28.5038	1	1	9.09103	4.25795	526.236	0
chr5:21225562-21242882:+	chr5:21225562-21242882:+	Gsap	CIRCexplorer2	538	6	17320	chr5:21222439-21225562|chr5:21242882-21246898	ENSMUSG00000039934.12	ENSMUST00000198014.4	NA	NA	NA	NA	4.83308	28.5038	1	1	9.09103	4.25795	526.236	0
mmu_circ_0001325	chr5:23540374-23565265:-	Srpk2	circBase	544	5	24891	chr5:23528062-23540374|chr5:23565265-23616326	ENSMUSG00000062604.11	ENSMUST00000088392.8	NM_009274	mm_brain1, mm_brain2, PN_D14, olfactory_bulb, PN_D28, PN_D07, cerebellum, forebrain, PN_D01, P19_exp1_D12, PN_D21, midbrain, frontal_cortex	ANNOTATED, CDS, coding, INTERNAL	Memczak2013, Rybak2015	4.83308	28.5038	1	1	9.09103	4.25795	526.236	0
chr5:64173387-64173896:+	chr5:64173387-64173896:+	Tbc1d1	CIRCexplorer2	509	1	509	chr5:64160505-64173387|chr5:64173896-64256714	ENSMUSG00000029174.18	ENSMUST00000043893.12	NA	NA	NA	NA	4.83308	28.5038	1	1	9.09103	4.25795	526.236	0
mmu_circ_0001352	chr5:66391626-66400281:-	Apbb2	circBase	353	3	8655	chr5:66365120-66391626|chr5:66400281-66451467	ENSMUSG00000029207.16	ENSMUST00000162366.7	NM_009686	mm_head, mm_brain1, PN_D14, PN_D28, hippocampus, forebrain, hindbrain, PN_D21, frontal_cortex	ANNOTATED, CDS, coding, INTERNAL	Memczak2013, Rybak2015	4.83308	28.5038	1	1	9.09103	4.25795	526.236	0
chr5:76633672-76634337:+	chr5:76633672-76634337:+	Cep135	CIRCexplorer2	297	2	665	chr5:76632327-76633672|chr5:76634337-76636861	ENSMUSG00000036403.15	ENSMUST00000130651.1	NA	NA	NA	NA	4.83308	28.5038	1	1	9.09103	4.25795	526.236	0
chr6:112644587-112665338:-	chr6:112644587-112665338:-	Rad18	CIRCexplorer2	464	3	20751	chr6:112620904-112644587|chr6:112665338-112672123	ENSMUSG00000030254.16	ENSMUST00000077088.10	NA	NA	NA	NA	4.83308	28.5038	1	1	9.09103	4.25795	526.236	0
mmu_circ_0001504	chr6:112672123-112681676:-	Rad18	circBase	700	4	9553	chr6:112665338-112672123|chr6:112681676-112686715	ENSMUSG00000030254.16	ENSMUST00000077088.10	NM_021385	mm_head, mm_brain1, PN_D07, P19_exp1_D2, P19_exp1_D4, forebrain, PN_D01, P19_exp1_D12, P19_exp2_D12, midbrain	ANNOTATED, CDS, coding, INTERNAL, OVCODE, OVEXON	Memczak2013, Rybak2015	4.83308	28.5038	1	1	9.09103	4.25795	526.236	0
chr6:119990091-120002365:-	chr6:119990091-120002365:-	Wnk1	CIRCexplorer2	552	3	12274	chr6:119972856-119990091|chr6:120002365-120036873	ENSMUSG00000045962.16	ENSMUST00000060043.12	NA	NA	NA	NA	4.83308	28.5038	1	1	9.09103	4.25795	526.236	0
mmu_circ_0013136	chr6:136563759-136571538:+	Atf7ip	circBase	428	4	7779	chr6:136561439-136563759|chr6:136571538-136575244	ENSMUSG00000030213.12	ENSMUST00000032335.12	ENSMUST00000032335	sy_cell, forebrain	ANNOTATED, CDS, coding, INTERNAL, OVCODE, OVEXON	Rybak2015	4.83308	28.5038	1	1	9.09103	4.25795	526.236	0
chr6:136599649-136605494:+	chr6:136599649-136605494:+	Atf7ip	CIRCexplorer2	452	3	5845	chr6:136596513-136599649|chr6:136605494-136606473	ENSMUSG00000030213.12	ENSMUST00000032335.12	NA	NA	NA	NA	4.83308	28.5038	1	1	9.09103	4.25795	526.236	0
mmu_circ_0001533	chr6:140633688-140648085:+	Aebp2	circBase	810	6	14397	chr6:140623058-140633688|chr6:140648085-140650755	ENSMUSG00000030232.18	ENSMUST00000032359.14	NM_001005605	mm_ES, mm_head, P19_exp1_D4, forebrain, P19_exp1_D12, P19_exp2_D12, PN_D21, P19_exp2_D4	ANNOTATED, CDS, coding, INTERNAL, OVCODE, OVEXON	Memczak2013, Rybak2015	4.83308	28.5038	1	1	9.09103	4.25795	526.236	0
chr6:28520144-28795938:+	chr6:28520144-28795938:+	Snd1	CIRCexplorer2	1472	13	275794	chr6:28512984-28520144|chr6:28795938-28874860	ENSMUSG00000001424.14	ENSMUST00000164915.7	NA	NA	NA	NA	4.83308	28.5038	1	1	9.09103	4.25795	526.236	0
chr6:57618612-57619634:+	chr6:57618612-57619634:+	Gm45193	CIRCexplorer2	193	2	1022	chr6:57611834-57618612|chr6:57619634-57625895	ENSMUSG00000108112.1	ENSMUST00000204686.1	NA	NA	NA	NA	4.83308	28.5038	1	1	9.09103	4.25795	526.236	0
chr7:100629837-100634738:+	chr7:100629837-100634738:+	Rab6a	CIRCexplorer2	312	3	4901	chr7:100628457-100629837|chr7:100634738-100636694	ENSMUSG00000030704.14	ENSMUST00000032946.9	NA	NA	NA	NA	4.83308	28.5038	1	1	9.09103	4.25795	526.236	0
chr7:110027070-110044734:+	chr7:110027070-110044734:+	Ipo7	CIRCexplorer2	1251	11	17664	chr7:110018508-110027070|chr7:110044734-110046161	ENSMUSG00000066232.4	ENSMUST00000084731.4	NA	NA	NA	NA	4.83308	28.5038	1	1	9.09103	4.25795	526.236	0
mmu_circ_0001640	chr7:132966506-132973623:+	Zranb1	circBase	613	4	7117	chr7:132950435-132966506|chr7:132973623-132981280	ENSMUSG00000030967.15	ENSMUST00000106157.7	NM_207302	mm_ES, mm_head, mm_brain1, mm_brain2, PN_D07, cerebellum, hippocampus, P19_exp1_D2, forebrain, P19_exp1_D12, hindbrain, P19_exp2_D12, midbrain, P19_exp2_D4, frontal_cortex	ANNOTATED, CDS, coding, INTERNAL	Memczak2013, Rybak2015	4.83308	28.5038	1	1	9.09103	4.25795	526.236	0
chr7:19853571-19853898:-	chr7:19853571-19853898:-	Ceacam16	CIRCexplorer2	327	1	327	chr7:19852313-19853571|chr7:19853898-19856073	ENSMUSG00000014686.8	ENSMUST00000014830.7	NA	NA	NA	NA	4.83308	28.5038	1	1	9.09103	4.25795	526.236	0
chr7:89304680-89307264:-	chr7:89304680-89307264:-	Tmem135	CIRCexplorer2	221	2	2584	chr7:89280000-89304680|chr7:89307264-89338447	ENSMUSG00000039428.11	ENSMUST00000041968.10	NA	NA	NA	NA	4.83308	28.5038	1	1	9.09103	4.25795	526.236	0
mmu_circ_0014513	chr8:105773908-105774643:-	Ranbp10	circBase	463	3	735	chr8:105773159-105773908|chr8:105774643-105775959	ENSMUSG00000037415.6	ENSMUST00000041400.5	ENSMUST00000041400	olfactory_bulb	ANNOTATED, CDS, coding, INTERNAL, OVCODE, OVEXON	Rybak2015	4.83308	28.5038	1	1	9.09103	4.25795	526.236	0
mmu_circ_0014517	chr8:105886087-105890417:+	Edc4	circBase	2378	17	4330	chr8:105885972-105886087|chr8:105890417-105890521	ENSMUSG00000036270.16	ENSMUST00000040254.15	ENSMUST00000040254	hippocampus, forebrain, midbrain	ANNOTATED, CDS, coding, INTERNAL, OVCODE, OVEXON	Rybak2015	4.83308	28.5038	1	1	9.09103	4.25795	526.236	0
mmu_circ_0014675	chr8:124725255-124728482:+	Arv1	circBase	274	2	3227	chr8:124722342-124725255|chr8:124728482-124730791	ENSMUSG00000031982.5	ENSMUST00000034463.3	ENSMUST00000034463	forebrain	ANNOTATED, CDS, coding, INTERNAL, OVCODE, OVEXON	Rybak2015	4.83308	28.5038	1	1	9.09103	4.25795	526.236	0
mmu_circ_0014983	chr8:77344639-77358634:-	Arhgap10	circBase	413	4	13995	chr8:77310881-77344639|chr8:77358634-77365085	ENSMUSG00000037148.8	ENSMUST00000076316.5	ENSMUST00000076316	PN_D14, sy_cell, cerebellum, sy_snpt, PN_D21, frontal_cortex	ANNOTATED, CDS, coding, INTERNAL, OVCODE, OVEXON	Rybak2015	4.83308	28.5038	1	1	9.09103	4.25795	526.236	0
chr8:85540307-85553976:-	chr8:85540307-85553976:-	Dnaja2	CIRCexplorer2	841	6	13669	chr8:85540177-85540307|chr8:85553976-85555169	ENSMUSG00000031701.6	ENSMUST00000034138.6	NA	NA	NA	NA	4.83308	28.5038	1	1	9.09103	4.25795	526.236	0
chr8:85546512-85553976:-	chr8:85546512-85553976:-	Dnaja2	CIRCexplorer2	696	5	7464	chr8:85540452-85546512|chr8:85553976-85555169	ENSMUSG00000031701.6	ENSMUST00000034138.6	NA	NA	NA	NA	4.83308	28.5038	1	1	9.09103	4.25795	526.236	0
chr9:110388740-110389163:-	chr9:110388740-110389163:-	Ptpn23	CIRCexplorer2	332	2	423	chr9:110388651-110388740|chr9:110389163-110389240	ENSMUSG00000036057.11	ENSMUST00000040021.11	NA	NA	NA	NA	4.83308	28.5038	1	1	9.09103	4.25795	526.236	0
mmu_circ_0015304	chr9:110590387-110594760:+	Setd2	circBase	900	3	4373	chr9:110574274-110590387|chr9:110594760-110599118	ENSMUSG00000044791.16	ENSMUST00000153838.7	ENSMUST00000035068	P19_exp2_D4	ANNOTATED, CDS, coding, INTERNAL, OVCODE, OVEXON	Rybak2015	4.83308	28.5038	1	1	9.09103	4.25795	526.236	0
chr9:111205754-111215978:+	chr9:111205754-111215978:+	Lrrfip2	CIRCexplorer2	276	3	10224	chr9:111199835-111205754|chr9:111215978-111219681	ENSMUSG00000032497.16	ENSMUST00000035078.12	NA	NA	NA	NA	4.83308	28.5038	1	1	9.09103	4.25795	526.236	0
mmu_circ_0015346	chr9:114416960-114424039:+	Glb1	circBase	477	4	7079	chr9:114401269-114416960|chr9:114424039-114430312	ENSMUSG00000045594.10	ENSMUST00000063042.10	ENSMUST00000063042	midbrain	ANNOTATED, CDS, coding, INTERNAL, OVCODE, OVEXON	Rybak2015	4.83308	28.5038	1	1	9.09103	4.25795	526.236	0
chr9:122263669-122275663:-	chr9:122263669-122275663:-	Ano10	CIRCexplorer2	606	4	11994	chr9:122261653-122263669|chr9:122275663-122294303	ENSMUSG00000037949.8	ENSMUST00000042546.3	NA	NA	NA	NA	4.83308	28.5038	1	1	9.09103	4.25795	526.236	0
chr9:21275436-21275974:-	chr9:21275436-21275974:-	Kri1	CIRCexplorer2	196	2	538	chr9:21275367-21275436|chr9:21275974-21276054	ENSMUSG00000035047.9	ENSMUST00000038671.9	NA	NA	NA	NA	4.83308	28.5038	1	1	9.09103	4.25795	526.236	0
mmu_circ_0001754	chr9:22490817-22514093:+	Bbs9	circBase	453	4	23276	chr9:22476055-22490817|chr9:22514093-22567704	ENSMUSG00000035919.16	ENSMUST00000039798.15	NM_178415	mm_head, mm_brain1, PN_D14, sy_cell, PN_D28, PN_D07, cerebellum, sy_snpt, forebrain, hindbrain, PN_D21, frontal_cortex	ANNOTATED, CDS, coding, INTERNAL, UTR5	Memczak2013, Rybak2015	4.83308	28.5038	1	1	9.09103	4.25795	526.236	0
mmu_circ_0015468	chr9:22643744-22659145:+	Bbs9	circBase	445	4	15401	chr9:22638783-22643744|chr9:22659145-22670784	ENSMUSG00000035919.16	ENSMUST00000039798.15	ENSMUST00000147405	PN_D14, PN_D07, sy_snpt, forebrain, hindbrain, PN_D21, midbrain, P19_exp2_D4	ANNOTATED, CDS, coding, INTERNAL, OVCODE, OVEXON	Rybak2015	4.83308	28.5038	1	1	9.09103	4.25795	526.236	0
chr9:44612827-44614316:+	chr9:44612827-44614316:+	Ddx6	CIRCexplorer2	169	2	1489	chr9:44607592-44612827|chr9:44614316-44623618	ENSMUSG00000032097.10	ENSMUST00000170489.1	NA	NA	NA	NA	4.83308	28.5038	1	1	9.09103	4.25795	526.236	0
mmu_circ_0001771	chr9:47787970-47799530:+	Cadm1	circBase	597	4	11560	chr9:47530505-47787970|chr9:47799530-47810043	ENSMUSG00000032076.19	ENSMUST00000114548.7	NM_001025600	mm_ES, mm_brain1, forebrain, hindbrain, PN_D21, midbrain	ANNOTATED, CDS, coding, INTERNAL	Memczak2013, Rybak2015	4.83308	28.5038	1	1	9.09103	4.25795	526.236	0
mmu_circ_0015782	chr9:64725501-64728429:-	Rab11a	circBase	471	3	2928	chr9:64716988-64725501|chr9:64728429-64737583	ENSMUSG00000004771.12	ENSMUST00000172298.7	ENSMUST00000172298	PN_D14, olfactory_bulb, sy_cell, PN_D28, PN_D07, cerebellum, forebrain, PN_D01, P19_exp1_D12, hindbrain, PN_D21, frontal_cortex	ANNOTATED, CDS, coding, INTERNAL, OVCODE, OVEXON	Rybak2015	4.83308	28.5038	1	1	9.09103	4.25795	526.236	0
mmu_circ_0015811	chr9:66540061-66547955:-	Usp3	circBase	477	5	7894	chr9:66530390-66540061|chr9:66547955-66562553	ENSMUSG00000032376.12	ENSMUST00000127569.7	ENSMUST00000127569	sy_cyto, olfactory_bulb, PN_D28, cerebellum, forebrain, PN_D21, P19_exp2_D4	ANNOTATED, CDS, coding, INTERNAL, OVCODE, OVEXON	Rybak2015	4.83308	28.5038	1	1	9.09103	4.25795	526.236	0
mmu_circ_0015939	chr9:82900621-82959851:-	Phip	circBase	2580	19	59230	chr9:82896141-82900621|chr9:82959851-82974673	ENSMUSG00000032253.13	ENSMUST00000034787.11	ENSMUST00000034787	hippocampus	ANNOTATED, CDS, coding, INTERNAL, OVCODE, OVEXON	Rybak2015	4.83308	28.5038	1	1	9.09103	4.25795	526.236	0
chr9:94524391-94524695:-	chr9:94524391-94524695:-	1190002N15Rik	CIRCexplorer2	304	1	304	chr9:94520646-94524391|chr9:94524695-94537218	ENSMUSG00000045414.7	ENSMUST00000113028.1	NA	NA	NA	NA	4.83308	28.5038	1	1	9.09103	4.25795	526.236	0
mmu_circ_0016123	chrX:13586843-13626297:-	Cask	circBase	708	6	39454	chrX:13571111-13586843|chrX:13626297-13677584	ENSMUSG00000031012.17	ENSMUST00000156096.7	ENSMUST00000116623	hindbrain	ANNOTATED, CDS, coding, INTERNAL, OVCODE, OVEXON	Rybak2015	4.83308	28.5038	1	1	9.09103	4.25795	526.236	0
chrX:151376747-151457836:+	chrX:151376747-151457836:+	Fam120c	CIRCexplorer2	1725	10	81089	chrX:151344936-151376747|chrX:151457836-151463968	ENSMUSG00000025262.8	ENSMUST00000073364.5	NA	NA	NA	NA	4.83308	28.5038	1	1	9.09103	4.25795	526.236	0
chrX:151906264-151907444:+	chrX:151906264-151907444:+	Huwe1	CIRCexplorer2	402	3	1180	chrX:151905431-151906264|chrX:151907444-151908727	ENSMUSG00000025261.17	ENSMUST00000026292.14	NA	NA	NA	NA	4.83308	28.5038	1	1	9.09103	4.25795	526.236	0
mmu_circ_0001869	chrX:42201854-42206124:+	Stag2	circBase	219	2	4270	chrX:42149685-42201854|chrX:42206124-42211077	ENSMUSG00000025862.14	ENSMUST00000115073.8	NM_021465	mm_ES, mm_head	ANNOTATED, CDS, coding, INTERNAL, UTR5	Memczak2013	4.83308	28.5038	1	1	9.09103	4.25795	526.236	0
chrX:48416646-48417024:-	chrX:48416646-48417024:-	Elf4	CIRCexplorer2	378	1	378	chrX:48415446-48416646|chrX:48417024-48417870	ENSMUSG00000031103.12	ENSMUST00000114958.7	NA	NA	NA	NA	4.83308	28.5038	1	1	9.09103	4.25795	526.236	0
chr1:106015998-106031233:+	chr1:106015998-106031233:+	Zcchc2	CIRCexplorer2	2141	8	15235	chr1:106011814-106015998|chr1:106031233-106032095	ENSMUSG00000038866.15	ENSMUST00000118196.7	NA	NA	NA	NA	4.43482	21.6278	1	1	8.69277	4.25795	394.677	0
mmu_circ_0008367	chr1:16581926-16602353:-	Ube2w	circBase	348	4	20427	chr1:16544032-16581926|chr1:16602353-16619236	ENSMUSG00000025939.17	ENSMUST00000182554.7	ENSMUST00000117146	PN_D14, olfactory_bulb, sy_cell, PN_D28, PN_D07, cerebellum, hippocampus, forebrain, PN_D21, frontal_cortex	ANNOTATED, CDS, coding, INTERNAL, OVCODE, OVEXON	Rybak2015	4.43482	21.6278	1	1	8.69277	4.25795	394.677	0
mmu_circ_0000115	chr1:167234691-167237648:-	Uck2	circBase	400	3	2957	chr1:167229990-167234691|chr1:167237648-167284775	ENSMUSG00000026558.13	ENSMUST00000053686.8	NM_030724	mm_brain1, PN_D14, PN_D28, PN_D07, hippocampus, P19_exp1_D2, sy_snpt, forebrain, P19_exp1_D12, hindbrain, PN_D21, midbrain, P19_exp2_D4	ANNOTATED, CDS, coding, INTERNAL	Memczak2013, Rybak2015	4.43482	21.6278	1	1	8.69277	4.25795	394.677	0
mmu_circ_0000132	chr1:190871591-190899571:-	Rps6kc1	circBase	691	4	27980	chr1:190750207-190871591|chr1:190899571-190905082	ENSMUSG00000089872.10	ENSMUST00000159624.7	NM_178775	mm_ES, mm_head, mm_brain1, sy_cyto, PN_D14, olfactory_bulb, sy_cell, PN_D28, PN_D07, cerebellum, hippocampus, P19_exp1_D2, P19_exp1_D4, sy_snpt, forebrain, PN_D01, P19_exp1_D12, hindbrain, P19_exp2_D12, PN_D21, midbrain, P19_exp2_D4, frontal_cortex	ANNOTATED, CDS, coding, INTERNAL, OVCODE, OVEXON	Memczak2013, Rybak2015	4.43482	21.6278	1	1	8.69277	4.25795	394.677	0
mmu_circ_0008756	chr1:5095614-5101123:+	Atp6v1h	circBase	273	3	5509	chr1:5093452-5095614|chr1:5101123-5117389	ENSMUSG00000033793.12	ENSMUST00000192847.5	ENSMUST00000044369	P19_exp1_D12	ANNOTATED, CDS, coding, INTERNAL, OVCODE, OVEXON	Rybak2015	4.43482	21.6278	1	1	8.69277	4.25795	394.677	0
chr1:53868835-53914632:-	chr1:53868835-53914632:-	Hecw2	CIRCexplorer2	985	8	45797	chr1:53865150-53868835|chr1:53914632-53923898	ENSMUSG00000042807.15	ENSMUST00000120904.7	NA	NA	NA	NA	4.43482	21.6278	1	1	8.69277	4.25795	394.677	0
chr1:78443634-78482363:-	chr1:78443634-78482363:-	Farsb	CIRCexplorer2	1560	15	38729	chr1:78425345-78443634|chr1:78482363-78488784	ENSMUSG00000026245.16	ENSMUST00000170217.7	NA	NA	NA	NA	4.43482	21.6278	1	1	8.69277	4.25795	394.677	0
chr1:79623681-79625285:-	chr1:79623681-79625285:-	Ap1s3	CIRCexplorer2	288	2	1604	chr1:79614340-79623681|chr1:79625285-79671849	ENSMUSG00000054702.14	ENSMUST00000162342.7	NA	NA	NA	NA	4.43482	21.6278	1	1	8.69277	4.25795	394.677	0
mmu_circ_0008988	chr1:80572456-80578708:-	Dock10	circBase	550	5	6252	chr1:80568870-80572456|chr1:80578708-80584995	ENSMUSG00000038608.15	ENSMUST00000077946.11	ENSMUST00000169279	olfactory_bulb, forebrain	ANNOTATED, CDS, coding, INTERNAL, OVCODE, OVEXON	Rybak2015	4.43482	21.6278	1	1	8.69277	4.25795	394.677	0
mmu_circ_0000059	chr1:89604597-89634294:+	Agap1	circBase	510	5	29697	chr1:89455592-89604597|chr1:89634294-89663660	ENSMUSG00000055013.15	ENSMUST00000027521.14	NM_001037136	mm_head, mm_brain2, forebrain, hindbrain, PN_D21, midbrain	ANNOTATED, CDS, coding, INTERNAL, OVCODE, OVEXON	Memczak2013, Rybak2015	4.43482	21.6278	1	1	8.69277	4.25795	394.677	0
mmu_circ_0002033	chr10:123168226-123181800:-	Usp15	circBase	532	4	13574	chr10:123163654-123168226|chr10:123181800-123196826	ENSMUSG00000020124.10	ENSMUST00000220377.1	ENSMUST00000020334	sy_cell, PN_D28, forebrain, PN_D21	ANNOTATED, CDS, coding, INTERNAL, OVCODE, OVEXON	Rybak2015	4.43482	21.6278	1	1	8.69277	4.25795	394.677	0
mmu_circ_0002195	chr10:40394324-40436212:+	Cdk19	circBase	328	3	41888	chr10:40339602-40394324|chr10:40436212-40466637	ENSMUSG00000038481.13	ENSMUST00000216736.1	ENSMUST00000044672	PN_D14, cerebellum, P19_exp1_D12, PN_D21	ANNOTATED, CDS, coding, INTERNAL, OVCODE, OVEXON	Rybak2015	4.43482	21.6278	1	1	8.69277	4.25795	394.677	0
chr10:7669552-7676362:+	chr10:7669552-7676362:+	Nup43	CIRCexplorer2	670	5	6810	chr10:7668124-7669552|chr10:7676362-7678567	ENSMUSG00000040034.15	ENSMUST00000040135.8	NA	NA	NA	NA	4.43482	21.6278	1	1	8.69277	4.25795	394.677	0
mmu_circ_0002541	chr10:89772586-89794624:+	Uhrf1bp1l	circBase	1505	11	22038	chr10:89745288-89772586|chr10:89794624-89803018	ENSMUSG00000019951.10	ENSMUST00000020112.6	ENSMUST00000020112	midbrain	ANNOTATED, CDS, coding, INTERNAL, OVCODE, OVEXON	Rybak2015	4.43482	21.6278	1	1	8.69277	4.25795	394.677	0
mmu_circ_0002602	chr10:95989561-95995690:+	Eea1	circBase	525	6	6129	chr10:95978286-95989561|chr10:95995690-95996936	ENSMUSG00000036499.9	ENSMUST00000218088.1	ENSMUST00000053484	cerebellum	ANNOTATED, CDS, coding, INTERNAL, OVCODE, OVEXON	Rybak2015	4.43482	21.6278	1	1	8.69277	4.25795	394.677	0
mmu_circ_0000328	chr11:104350486-104378826:-	1700081L11Rik	circBase	716	5	28340	chr11:104343673-104350486|chr11:104378826-104423921	ENSMUSG00000018412.16	ENSMUST00000106977.7	NM_001081045	mm_ES, mm_head, mm_brain1, mm_brain2, sy_cyto, PN_D14, olfactory_bulb, sy_cell, PN_D28, PN_D07, cerebellum, hippocampus, P19_exp1_D4, sy_snpt, forebrain, PN_D01, P19_exp1_D12, hindbrain, PN_D21, midbrain, P19_exp2_D4, frontal_cortex	ANNOTATED, CDS, coding, INTERNAL	Memczak2013, Rybak2015	4.43482	21.6278	1	1	8.69277	4.25795	394.677	0
mmu_circ_0002707	chr11:106096990-106123906:+	Map3k3	circBase	498	5	26916	chr11:106084933-106096990|chr11:106123906-106142424	ENSMUSG00000020700.11	ENSMUST00000002044.9	ENSMUST00000002044	PN_D07, P19_exp1_D12, PN_D21, P19_exp2_D4	ANNOTATED, CDS, coding, INTERNAL, OVCODE, OVEXON	Rybak2015	4.43482	21.6278	1	1	8.69277	4.25795	394.677	0
mmu_circ_0002788	chr11:117290397-117291036:+	Sep-09	circBase	639	1	639	chr11:117218931-117290397|chr11:117291036-117351428	ENSMUSG00000059248.13	ENSMUST00000093907.10	ENSMUST00000106354	hindbrain, midbrain, P19_exp1_D0	ANNOTATED, CDS, coding, INTERNAL, OVCODE, OVEXON	Rybak2015	4.43482	21.6278	1	1	8.69277	4.25795	394.677	0
chr11:23381224-23393961:+	chr11:23381224-23393961:+	Usp34	CIRCexplorer2	1115	8	12737	chr11:23377637-23381224|chr11:23393961-23401452	ENSMUSG00000056342.16	ENSMUST00000180046.7	NA	NA	NA	NA	4.43482	21.6278	1	1	8.69277	4.25795	394.677	0
chr11:53380585-53392816:+	chr11:53380585-53392816:+	Aff4	CIRCexplorer2	170	3	12231	chr11:53375633-53380585|chr11:53392816-53396538	ENSMUSG00000049470.13	ENSMUST00000060945.11	NA	NA	NA	NA	4.43482	21.6278	1	1	8.69277	4.25795	394.677	0
mmu_circ_0000229	chr11:6193153-6193476:-	Nudcd3	circBase	323	1	323	chr11:6150627-6193153|chr11:6193476-6199942	ENSMUSG00000053838.14	ENSMUST00000066496.9	NM_173748	mm_head, P19_exp2_D0, PN_D14, PN_D07, forebrain, PN_D01, PN_D21, P19_exp2_D4	ANNOTATED, CDS, coding, INTERNAL, OVCODE, OVEXON	Memczak2013, Rybak2015	4.43482	21.6278	1	1	8.69277	4.25795	394.677	0
mmu_circ_0003196	chr11:62117699-62119282:+	Specc1	circBase	1583	1	1583	chr11:62043075-62117699|chr11:62119282-62128199	ENSMUSG00000042331.13	ENSMUST00000201671.3	ENSMUST00000108709	cerebellum, P19_exp1_D12	ANNOTATED, CDS, coding, INTERNAL, OVCODE, OVEXON	Rybak2015	4.43482	21.6278	1	1	8.69277	4.25795	394.677	0
mmu_circ_0000271	chr11:62146305-62161910:+	Specc1	circBase	586	5	15605	chr11:62132481-62146305|chr11:62161910-62205383	ENSMUSG00000042331.13	ENSMUST00000202389.3	NM_001029936	mm_ES, mm_head, PN_D14, cerebellum, hippocampus, sy_snpt, forebrain, frontal_cortex	ANNOTATED, CDS, coding, INTERNAL, OVCODE, OVEXON	Memczak2013, Rybak2015	4.43482	21.6278	1	1	8.69277	4.25795	394.677	0
chr11:8518198-8532509:-	chr11:8518198-8532509:-	Tns3	CIRCexplorer2	551	6	14311	chr11:8493337-8518198|chr11:8532509-8538002	ENSMUSG00000020422.13	ENSMUST00000020695.12	NA	NA	NA	NA	4.43482	21.6278	1	1	8.69277	4.25795	394.677	0
mmu_circ_0003507	chr11:86661122-86665878:-	Vmp1	circBase	440	4	4756	chr11:86643665-86661122|chr11:86665878-86683739	ENSMUSG00000018171.9	ENSMUST00000018315.9	ENSMUST00000018315	sy_cell, cerebellum, sy_snpt, P19_exp1_D12, P19_exp2_D12, PN_D21	ANNOTATED, CDS, coding, INTERNAL, OVCODE, OVEXON, UTR5	Rybak2015	4.43482	21.6278	1	1	8.69277	4.25795	394.677	0
chr11:98910186-98910777:+	chr11:98910186-98910777:+	Cdc6	CIRCexplorer2	485	2	591	chr11:98908830-98910186|chr11:98910777-98911387	ENSMUSG00000017499.15	ENSMUST00000092706.12	NA	NA	NA	NA	4.43482	21.6278	1	1	8.69277	4.25795	394.677	0
mmu_circ_0003759	chr12:111336025-111345623:-	Cdc42bpb	circBase	421	4	9598	chr12:111329232-111336025|chr12:111345623-111377096	ENSMUSG00000021279.5	ENSMUST00000041965.4	ENSMUST00000041965	PN_D14, frontal_cortex	ANNOTATED, CDS, coding, INTERNAL, OVCODE, OVEXON	Rybak2015	4.43482	21.6278	1	1	8.69277	4.25795	394.677	0
chr12:16926938-16959508:+	chr12:16926938-16959508:+	Rock2	CIRCexplorer2	1902	16	32570	chr12:16895330-16926938|chr12:16959508-16961615	ENSMUSG00000020580.10	ENSMUST00000020904.7	NA	NA	NA	NA	4.43482	21.6278	1	1	8.69277	4.25795	394.677	0
chr12:35078899-35112504:+	chr12:35078899-35112504:+	Snx13	CIRCexplorer2	1590	15	33605	chr12:35047411-35078899|chr12:35112504-35119765	ENSMUSG00000020590.16	ENSMUST00000221272.1	NA	NA	NA	NA	4.43482	21.6278	1	1	8.69277	4.25795	394.677	0
chr12:4306423-4344502:-	chr12:4306423-4344502:-	Ncoa1	CIRCexplorer2	966	7	38079	chr12:4297623-4306423|chr12:4344502-4354360	ENSMUSG00000020647.10	ENSMUST00000085814.4	NA	NA	NA	NA	4.43482	21.6278	1	1	8.69277	4.25795	394.677	0
mmu_circ_0000376	chr12:51772273-51772705:-	Hectd1	circBase	344	2	432	chr12:51769365-51772273|chr12:51772705-51773826	ENSMUSG00000035247.16	ENSMUST00000042052.8	NM_144788	mm_ES, mm_head, mm_brain1, mm_brain2, P19_exp2_D0, PN_D14, olfactory_bulb, sy_cell, PN_D28, PN_D07, cerebellum, hippocampus, forebrain, PN_D01, P19_exp2_D12, PN_D21, midbrain, frontal_cortex	ANNOTATED, CDS, coding, INTERNAL	Memczak2013, Rybak2015	4.43482	21.6278	1	1	8.69277	4.25795	394.677	0
mmu_circ_0000402	chr12:85028769-85034034:+	Ylpm1	circBase	2236	2	5265	chr12:85015593-85028769|chr12:85034034-85040572	ENSMUSG00000021244.15	ENSMUST00000021670.14	NM_178363	mm_ES, mm_brain1, sy_cyto, P19_exp2_D0, olfactory_bulb, sy_cell, cerebellum, hippocampus, P19_exp1_D4, forebrain, P19_exp1_D12, hindbrain, P19_exp2_D12, frontal_cortex	ANNOTATED, CDS, coding, INTERNAL	Memczak2013, Rybak2015	4.43482	21.6278	1	1	8.69277	4.25795	394.677	0
chr12:87355525-87356702:-	chr12:87355525-87356702:-	Sptlc2	CIRCexplorer2	304	2	1177	chr12:87350385-87355525|chr12:87356702-87368930	ENSMUSG00000021036.10	ENSMUST00000021424.4	NA	NA	NA	NA	4.43482	21.6278	1	1	8.69277	4.25795	394.677	0
mmu_circ_0000498	chr13:107738371-107748363:-	Zswim6	circBase	765	4	9992	chr13:107733934-107738371|chr13:107748363-107769559	ENSMUSG00000032846.10	ENSMUST00000225822.1	NM_145456	mm_ES, mm_head, mm_brain1, sy_cyto, PN_D14, PN_D07, hippocampus, P19_exp1_D2, forebrain, PN_D01, P19_exp1_D12, hindbrain, PN_D21, P19_exp2_D4	ANNOTATED, CDS, coding, INTERNAL, OVCODE, OVEXON	Memczak2013, Rybak2015	4.43482	21.6278	1	1	8.69277	4.25795	394.677	0
chr13:119768705-119790287:-	chr13:119768705-119790287:-	Zfp131	CIRCexplorer2	1200	5	21582	chr13:119767026-119768705|chr13:119790287-119790778	ENSMUSG00000094870.8	ENSMUST00000177916.7	NA	NA	NA	NA	4.43482	21.6278	1	1	8.69277	4.25795	394.677	0
mmu_circ_0004524	chr13:20274519-20290493:+	Elmo1	circBase	637	6	15974	chr13:20261592-20274519|chr13:20290493-20342367	ENSMUSG00000041112.16	ENSMUST00000072519.6	ENSMUST00000072519	PN_D14, forebrain, midbrain	ANNOTATED, CDS, coding, INTERNAL, OVCODE, OVEXON	Rybak2015	4.43482	21.6278	1	1	8.69277	4.25795	394.677	0
chr13:29691598-29850108:-	chr13:29691598-29850108:-	Cdkal1	CIRCexplorer2	635	6	158510	chr13:29625724-29691598|chr13:29850108-29854897	ENSMUSG00000006191.17	ENSMUST00000140278.7	NA	NA	NA	NA	4.43482	21.6278	1	1	8.69277	4.25795	394.677	0
mmu_circ_0004572	chr13:32225134-32234397:-	Gmds	circBase	243	3	9263	chr13:32128099-32225134|chr13:32234397-32338381	ENSMUSG00000038372.14	ENSMUST00000041859.8	ENSMUST00000041859	PN_D14, sy_snpt, forebrain	ANNOTATED, CDS, coding, INTERNAL, OVCODE, OVEXON	Rybak2015	4.43482	21.6278	1	1	8.69277	4.25795	394.677	0
chr13:44731712-44848421:+	chr13:44731712-44848421:+	Jarid2	CIRCexplorer2	482	3	116709	chr13:44730888-44731712|chr13:44848421-44874282	ENSMUSG00000038518.15	ENSMUST00000173704.7	NA	NA	NA	NA	4.43482	21.6278	1	1	8.69277	4.25795	394.677	0
chr13:64142207-64145680:-	chr13:64142207-64145680:-	Zfp367	CIRCexplorer2	410	3	3473	chr13:64135536-64142207|chr13:64145680-64152599	ENSMUSG00000044934.13	ENSMUST00000059817.11	NA	NA	NA	NA	4.43482	21.6278	1	1	8.69277	4.25795	394.677	0
chr13:75746291-75750088:+	chr13:75746291-75750088:+	Ell2	CIRCexplorer2	286	2	3797	chr13:75725000-75746291|chr13:75750088-75756274	ENSMUSG00000001542.7	ENSMUST00000001583.7	NA	NA	NA	NA	4.43482	21.6278	1	1	8.69277	4.25795	394.677	0
chr13:88944819-88944948:+	chr13:88944819-88944948:+	Edil3	CIRCexplorer2	129	1	129	chr13:88822048-88944819|chr13:88944948-88977754	ENSMUSG00000034488.14	ENSMUST00000118731.7	NA	NA	NA	NA	4.43482	21.6278	1	1	8.69277	4.25795	394.677	0
chr13:98755079-98764549:-	chr13:98755079-98764549:-	Fcho2	CIRCexplorer2	489	6	9470	chr13:98752345-98755079|chr13:98764549-98775820	ENSMUSG00000041685.16	ENSMUST00000099277.11	NA	NA	NA	NA	4.43482	21.6278	1	1	8.69277	4.25795	394.677	0
mmu_circ_0005239	chr14:45334652-45343727:+	Psmc6	circBase	721	8	9075	chr14:45331958-45334652|chr14:45343727-45346743	ENSMUSG00000021832.8	ENSMUST00000022380.8	ENSMUST00000022380	P19_exp1_D4, forebrain, PN_D01, PN_D21, P19_exp2_D4, P19_exp1_D0	ANNOTATED, CDS, coding, INTERNAL, OVCODE, OVEXON	Rybak2015	4.43482	21.6278	1	1	8.69277	4.25795	394.677	0
chr14:86772085-86910123:-	chr14:86772085-86910123:-	Diaph3	CIRCexplorer2	1149	9	138038	chr14:86656582-86772085|chr14:86910123-86918768	ENSMUSG00000022021.14	ENSMUST00000022599.13	NA	NA	NA	NA	4.43482	21.6278	1	1	8.69277	4.25795	394.677	0
mmu_circ_0000563	chr14:99133235-99196451:+	Pibf1	circBase	1161	9	63216	chr14:99113089-99133235|chr14:99196451-99210939	ENSMUSG00000022064.10	ENSMUST00000022650.8	NM_029320	mm_ES, mm_head	ANNOTATED, CDS, coding, INTERNAL	Memczak2013	4.43482	21.6278	1	1	8.69277	4.25795	394.677	0
chr15:34999830-35099548:-	chr15:34999830-35099548:-	Stk3	CIRCexplorer2	712	5	99718	chr15:34959076-34999830|chr15:35099548-35114528	ENSMUSG00000022329.15	ENSMUST00000018476.13	NA	NA	NA	NA	4.43482	21.6278	1	1	8.69277	4.25795	394.677	0
chr15:35668700-35770863:+	chr15:35668700-35770863:+	Vps13b	CIRCexplorer2	1709	6	102163	chr15:35652366-35668700|chr15:35770863-35792038	ENSMUSG00000037646.10	ENSMUST00000048646.8	NA	NA	NA	NA	4.43482	21.6278	1	1	8.69277	4.25795	394.677	0
chr15:35792038-35794489:+	chr15:35792038-35794489:+	Vps13b	CIRCexplorer2	593	3	2451	chr15:35770863-35792038|chr15:35794489-35834183	ENSMUSG00000037646.10	ENSMUST00000048646.8	NA	NA	NA	NA	4.43482	21.6278	1	1	8.69277	4.25795	394.677	0
chr15:59055017-59058422:-	chr15:59055017-59058422:-	Mtss1	CIRCexplorer2	136	2	3405	chr15:58972560-59055017|chr15:59058422-59081455	ENSMUSG00000022353.10	ENSMUST00000080371.7	NA	NA	NA	NA	4.43482	21.6278	1	1	8.69277	4.25795	394.677	0
mmu_circ_0005926	chr15:85391637-85393506:+	Atxn10	circBase	279	2	1869	chr15:85387156-85391637|chr15:85393506-85438101	ENSMUSG00000016541.9	ENSMUST00000163242.1	ENSMUST00000163242	PN_D14, PN_D07, cerebellum, P19_exp1_D2, forebrain, PN_D01, P19_exp1_D12, hindbrain, P19_exp2_D12, PN_D21, midbrain	ANNOTATED, CDS, coding, INTERNAL, OVCODE, OVEXON	Rybak2015	4.43482	21.6278	1	1	8.69277	4.25795	394.677	0
mmu_circ_0000639	chr15:91705105-91712862:+	Lrrk2	circBase	362	3	7757	chr15:91702276-91705105|chr15:91712862-91723091	ENSMUSG00000036273.15	ENSMUST00000060642.6	NM_025730	mm_head, mm_brain1, midbrain	ANNOTATED, CDS, coding, INTERNAL, OVCODE, OVEXON	Memczak2013, Rybak2015	4.43482	21.6278	1	1	8.69277	4.25795	394.677	0
chr16:14132359-14137018:-	chr16:14132359-14137018:-	Marf1	CIRCexplorer2	438	3	4659	chr16:14131622-14132359|chr16:14137018-14138342	ENSMUSG00000060657.7	ENSMUST00000090300.4	NA	NA	NA	NA	4.43482	21.6278	1	1	8.69277	4.25795	394.677	0
mmu_circ_0006116	chr16:17468892-17469358:+	Crkl	circBase	466	1	466	chr16:17452788-17468892|chr16:17469358-17483660	ENSMUSG00000006134.3	ENSMUST00000006293.3	ENSMUST00000006293	PN_D07, cerebellum, forebrain, PN_D01, P19_exp1_D12	ANNOTATED, CDS, coding, INTERNAL, OVCODE, OVEXON	Rybak2015	4.43482	21.6278	1	1	8.69277	4.25795	394.677	0
mmu_circ_0000685	chr16:33421320-33468183:+	Zfp148	circBase	901	6	46863	chr16:33381027-33421320|chr16:33468183-33495344	ENSMUSG00000022811.16	ENSMUST00000165418.7	NM_011749	mm_head, mm_brain1, sy_cyto, PN_D14, olfactory_bulb, sy_cell, PN_D28, PN_D07, cerebellum, hippocampus, forebrain, PN_D01, P19_exp1_D12, PN_D21, midbrain, P19_exp2_D4, frontal_cortex	ANNOTATED, CDS, coding, INTERNAL, UTR5	Memczak2013, Rybak2015	4.43482	21.6278	1	1	8.69277	4.25795	394.677	0
mmu_circ_0006237	chr16:35449402-35466657:-	Pdia5	circBase	499	6	17255	chr16:35438180-35449402|chr16:35466657-35490728	ENSMUSG00000022844.7	ENSMUST00000023550.7	ENSMUST00000023550	forebrain	ANNOTATED, CDS, coding, INTERNAL, OVCODE, OVEXON	Rybak2015	4.43482	21.6278	1	1	8.69277	4.25795	394.677	0
chr16:59503124-59506320:-	chr16:59503124-59506320:-	Crybg3	CIRCexplorer2	264	2	3196	chr16:59495768-59503124|chr16:59506320-59522083	ENSMUSG00000022723.15	ENSMUST00000129762.1	NA	NA	NA	NA	4.43482	21.6278	1	1	8.69277	4.25795	394.677	0
mmu_circ_0006423	chr16:85024852-85030365:-	App	circBase	368	3	5513	chr16:85015360-85024852|chr16:85030365-85040250	ENSMUSG00000022892.11	ENSMUST00000227723.1	ENSMUST00000074271	forebrain, midbrain	ANNOTATED, CDS, coding, INTERNAL, OVCODE, OVEXON	Rybak2015	4.43482	21.6278	1	1	8.69277	4.25795	394.677	0
chr17:12695285-12697543:-	chr17:12695285-12697543:-	Igf2r	CIRCexplorer2	369	2	2258	chr17:12694164-12695285|chr17:12697543-12698085	ENSMUSG00000023830.13	ENSMUST00000024599.13	NA	NA	NA	NA	4.43482	21.6278	1	1	8.69277	4.25795	394.677	0
chr17:33658387-33660314:-	chr17:33658387-33660314:-	Hnrnpm	CIRCexplorer2	225	3	1927	chr17:33652326-33658387|chr17:33660314-33663224	ENSMUSG00000059208.14	ENSMUST00000148178.7	NA	NA	NA	NA	4.43482	21.6278	1	1	8.69277	4.25795	394.677	0
chr17:75491757-75503389:+	chr17:75491757-75503389:+	Rasgrp3	CIRCexplorer2	1216	8	11632	chr17:75436168-75491757|chr17:75503389-75509744	ENSMUSG00000071042.11	ENSMUST00000164192.7	NA	NA	NA	NA	4.43482	21.6278	1	1	8.69277	4.25795	394.677	0
mmu_circ_0007561	chr18:80877314-80917878:-	Atp9b	circBase	607	5	40564	chr18:80869793-80877314|chr18:80917878-80933823	ENSMUSG00000024566.9	ENSMUST00000091790.4	ENSMUST00000025458	PN_D14, olfactory_bulb, PN_D07, PN_D01, PN_D21	ANNOTATED, CDS, coding, INTERNAL, OVCODE, OVEXON	Rybak2015	4.43482	21.6278	1	1	8.69277	4.25795	394.677	0
mmu_circ_0007698	chr19:32695791-32707009:-	Atad1	circBase	703	5	11218	chr19:32687322-32695791|chr19:32707009-32712265	ENSMUSG00000013662.5	ENSMUST00000070210.4	ENSMUST00000070210	forebrain, PN_D01	ANNOTATED, CDS, coding, INTERNAL, OVCODE, OVEXON, UTR5	Rybak2015	4.43482	21.6278	1	1	8.69277	4.25795	394.677	0
mmu_circ_0007768	chr19:38951834-38964693:+	Hells	circBase	1116	9	12859	chr19:38950384-38951834|chr19:38964693-38965406	ENSMUSG00000025001.11	ENSMUST00000025965.11	ENSMUST00000025965	P19_exp1_D12	ANNOTATED, CDS, coding, INTERNAL, OVCODE, OVEXON	Rybak2015	4.43482	21.6278	1	1	8.69277	4.25795	394.677	0
mmu_circ_0007809	chr19:43866588-43875020:-	Dnmbp	circBase	908	6	8432	chr19:43856630-43866588|chr19:43875020-43901069	ENSMUSG00000025195.9	ENSMUST00000212396.1	ENSMUST00000026209	sy_cyto, sy_cell, sy_snpt, forebrain, PN_D01	ANNOTATED, CDS, coding, INTERNAL, OVCODE, OVEXON	Rybak2015	4.43482	21.6278	1	1	8.69277	4.25795	394.677	0
mmu_circ_0007934	chr19:57751629-57755618:+	Atrnl1	circBase	332	3	3989	chr19:57740232-57751629|chr19:57755618-57777883	ENSMUSG00000054843.8	ENSMUST00000077282.5	ENSMUST00000077282	PN_D14, olfactory_bulb, PN_D28, PN_D07, hippocampus, sy_snpt, forebrain, PN_D01, P19_exp1_D12, hindbrain, PN_D21, midbrain, frontal_cortex	ANNOTATED, CDS, coding, INTERNAL, OVCODE, OVEXON	Rybak2015	4.43482	21.6278	1	1	8.69277	4.25795	394.677	0
mmu_circ_0009218	chr2:119076935-119081625:+	Casc5	circBase	283	3	4690	chr2:119076370-119076935|chr2:119081625-119086559	ENSMUSG00000027326.13	ENSMUST00000099542.8	ENSMUST00000028802	P19_exp1_D4, forebrain, PN_D01, P19_exp1_D12, P19_exp2_D12, P19_exp2_D4	ANNOTATED, CDS, coding, INTERNAL, OVCODE, OVEXON	Rybak2015	4.43482	21.6278	1	1	8.69277	4.25795	394.677	0
mmu_circ_0009352	chr2:131273910-131287597:+	Pank2	circBase	908	4	13687	chr2:131262815-131273910|chr2:131287597-131293398	ENSMUSG00000037514.17	ENSMUST00000150843.7	ENSMUST00000150843	sy_cyto, PN_D14, PN_D28, PN_D07, hippocampus, forebrain, PN_D01, P19_exp1_D12, PN_D21, midbrain, P19_exp2_D4	ANNOTATED, CDS, coding, INTERNAL, OVCODE, OVEXON	Rybak2015	4.43482	21.6278	1	1	8.69277	4.25795	394.677	0
mmu_circ_0001078	chr2:142739522-142740991:-	Kif16b	circBase	172	2	1469	chr2:142714732-142739522|chr2:142740991-142756088	ENSMUSG00000038844.9	ENSMUST00000043589.7	NM_001081133	mm_head, mm_brain2, sy_cyto, PN_D14, sy_cell, PN_D28, PN_D07, cerebellum, sy_snpt, forebrain, PN_D01, P19_exp1_D12, hindbrain, PN_D21, midbrain, frontal_cortex	ANNOTATED, CDS, coding, INTERNAL	Memczak2013, Rybak2015	4.43482	21.6278	1	1	8.69277	4.25795	394.677	0
chr2:164834319-164838730:+	chr2:164834319-164838730:+	Ctsa	CIRCexplorer2	1057	11	4411	chr2:164834208-164834319|chr2:164838730-164838844	ENSMUSG00000017760.15	ENSMUST00000103093.9	NA	NA	NA	NA	4.43482	21.6278	1	1	8.69277	4.25795	394.677	0
chr2:173002658-173012821:+	chr2:173002658-173012821:+	Rae1	CIRCexplorer2	1025	10	10163	chr2:173000376-173002658|chr2:173012821-173015282	ENSMUSG00000027509.11	ENSMUST00000029013.9	NA	NA	NA	NA	4.43482	21.6278	1	1	8.69277	4.25795	394.677	0
mmu_circ_0009736	chr2:24847943-24877626:-	Ehmt1	circBase	1002	7	29683	chr2:24840779-24847943|chr2:24877626-24884145	ENSMUSG00000036893.17	ENSMUST00000147147.7	ENSMUST00000102938	PN_D14, sy_cell, PN_D07, cerebellum, forebrain, P19_exp1_D12, midbrain	ANNOTATED, CDS, coding, INTERNAL, OVCODE, OVEXON	Rybak2015	4.43482	21.6278	1	1	8.69277	4.25795	394.677	0
mmu_circ_0009783	chr2:28543553-28544386:+	Ralgds	circBase	592	2	833	chr2:28542950-28543553|chr2:28544386-28545009	ENSMUSG00000026821.15	ENSMUST00000028170.14	ENSMUST00000137513	PN_D14, PN_D07, forebrain, PN_D01, P19_exp1_D12, hindbrain, midbrain	ANNOTATED, INTERNAL, ncRNA, OVCODE, OVEXON	Rybak2015	4.43482	21.6278	1	1	8.69277	4.25795	394.677	0
chr2:29130179-29139439:+	chr2:29130179-29139439:+	Setx	CIRCexplorer2	541	3	9260	chr2:29127063-29130179|chr2:29139439-29140268	ENSMUSG00000043535.13	ENSMUST00000061578.8	NA	NA	NA	NA	4.43482	21.6278	1	1	8.69277	4.25795	394.677	0
chr2:30309218-30317307:+	chr2:30309218-30317307:+	Nup188	CIRCexplorer2	719	6	8089	chr2:30307732-30309218|chr2:30317307-30321881	ENSMUSG00000052533.14	ENSMUST00000064447.11	NA	NA	NA	NA	4.43482	21.6278	1	1	8.69277	4.25795	394.677	0
mmu_circ_0009889	chr2:34432002-34444406:+	Mapkap1	circBase	567	3	12404	chr2:34406848-34432002|chr2:34444406-34497700	ENSMUSG00000038696.14	ENSMUST00000149383.7	ENSMUST00000147337	P19_exp2_D0, PN_D14, olfactory_bulb, PN_D28, PN_D07, cerebellum, hippocampus, P19_exp1_D4, sy_snpt, forebrain, P19_exp1_D12, PN_D21, frontal_cortex	ANNOTATED, CDS, coding, INTERNAL, OVCODE, OVERLAPTX, OVEXON, UTR5	Rybak2015	4.43482	21.6278	1	1	8.69277	4.25795	394.677	0
mmu_circ_0009986	chr2:48927095-48940400:-	Orc4	circBase	596	7	13305	chr2:48917338-48927095|chr2:48940400-48949116	ENSMUSG00000026761.12	ENSMUST00000028098.10	ENSMUST00000028098	PN_D07, forebrain, PN_D21, frontal_cortex	ANNOTATED, CDS, coding, INTERNAL, OVCODE, OVEXON, UTR5	Rybak2015	4.43482	21.6278	1	1	8.69277	4.25795	394.677	0
mmu_circ_0000973	chr2:5973468-5988472:+	Upf2	circBase	696	5	15004	chr2:5961712-5973468|chr2:5988472-6003544	ENSMUSG00000043241.14	ENSMUST00000060092.12	NM_001081132	mm_ES, mm_head, PN_D28, PN_D07, cerebellum, forebrain, PN_D21, midbrain	ANNOTATED, CDS, coding, INTERNAL, OVCODE, OVEXON	Memczak2013, Rybak2015	4.43482	21.6278	1	1	8.69277	4.25795	394.677	0
mmu_circ_0010148	chr2:70738420-70786995:-	Tlk1	circBase	1166	12	48575	chr2:70732066-70738420|chr2:70786995-70825192	ENSMUSG00000041997.16	ENSMUST00000135128.7	ENSMUST00000135128	olfactory_bulb, hippocampus, sy_snpt, forebrain, hindbrain, P19_exp2_D4	ANNOTATED, INTERNAL, ncRNA, OVCODE, OVEXON	Rybak2015	4.43482	21.6278	1	1	8.69277	4.25795	394.677	0
mmu_circ_0010174	chr2:73842359-73853891:-	Atf2	circBase	726	6	11532	chr2:73829941-73842359|chr2:73853891-73863168	ENSMUSG00000027104.18	ENSMUST00000055833.11	ENSMUST00000100009	PN_D07, forebrain, PN_D01	ANNOTATED, CDS, coding, INTERNAL, OVCODE, OVEXON	Rybak2015	4.43482	21.6278	1	1	8.69277	4.25795	394.677	0
mmu_circ_0010365	chr3:109525868-109563204:+	Vav3	circBase	532	5	37336	chr3:109521527-109525868|chr3:109563204-109574105	ENSMUSG00000033721.16	ENSMUST00000046864.13	ENSMUST00000046864	hippocampus, forebrain	ANNOTATED, CDS, coding, INTERNAL, OVCODE, OVEXON	Rybak2015	4.43482	21.6278	1	1	8.69277	4.25795	394.677	0
mmu_circ_0010472	chr3:133485511-133488717:-	Tet2	circBase	3206	1	3206	chr3:133483317-133485511|chr3:133488717-133514028	ENSMUSG00000040943.12	ENSMUST00000098603.7	ENSMUST00000098603	hippocampus, forebrain, midbrain	ANNOTATED, CDS, coding, INTERNAL, OVCODE, OVEXON, UTR5	Rybak2015	4.43482	21.6278	1	1	8.69277	4.25795	394.677	0
chr3:135506908-135524627:+	chr3:135506908-135524627:+	Manba	CIRCexplorer2	885	7	17719	chr3:135485857-135506908|chr3:135524627-135542311	ENSMUSG00000028164.15	ENSMUST00000131610.7	NA	NA	NA	NA	4.43482	21.6278	1	1	8.69277	4.25795	394.677	0
mmu_circ_0001174	chr3:139015545-139050588:-	Rap1gds1	circBase	357	3	35043	chr3:138983868-139015545|chr3:139050588-139075035	ENSMUSG00000028149.12	ENSMUST00000098574.8	NM_001040690	mm_ES, mm_head, olfactory_bulb, sy_cell, PN_D28, cerebellum, forebrain, PN_D21, frontal_cortex	ANNOTATED, CDS, coding, INTERNAL	Memczak2013, Rybak2015	4.43482	21.6278	1	1	8.69277	4.25795	394.677	0
chr3:146183466-146192349:+	chr3:146183466-146192349:+	Mcoln2	CIRCexplorer2	554	4	8883	chr3:146181855-146183466|chr3:146192349-146194754	ENSMUSG00000011008.13	ENSMUST00000011152.13	NA	NA	NA	NA	4.43482	21.6278	1	1	8.69277	4.25795	394.677	0
mmu_circ_0010560	chr3:157972231-157975294:+	Ankrd13c	circBase	153	2	3063	chr3:157962382-157972231|chr3:157975294-157988639	ENSMUSG00000039988.14	ENSMUST00000199727.4	ENSMUST00000040787	P19_exp1_D12	ANNOTATED, CDS, coding, INTERNAL, OVCODE, OVEXON	Rybak2015	4.43482	21.6278	1	1	8.69277	4.25795	394.677	0
chr3:63996806-64001638:+	chr3:63996806-64001638:+	Gmps	CIRCexplorer2	348	3	4832	chr3:63993973-63996806|chr3:64001638-64011556	ENSMUSG00000027823.9	ENSMUST00000029405.7	NA	NA	NA	NA	4.43482	21.6278	1	1	8.69277	4.25795	394.677	0
mmu_circ_0010851	chr3:88155677-88163087:+	Mef2d	circBase	1116	7	7410	chr3:88142674-88155677|chr3:88163087-88167514	ENSMUSG00000001419.17	ENSMUST00000001455.12	ENSMUST00000107559	PN_D01, P19_exp1_D12, hindbrain, PN_D21, midbrain	ANNOTATED, CDS, coding, INTERNAL, OVCODE, OVEXON, UTR5	Rybak2015	4.43482	21.6278	1	1	8.69277	4.25795	394.677	0
mmu_circ_0010853	chr3:88161190-88163087:+	Mef2d	circBase	321	2	1897	chr3:88159592-88161190|chr3:88163087-88167514	ENSMUSG00000001419.17	ENSMUST00000001455.12	ENSMUST00000107559	forebrain, PN_D21	ANNOTATED, CDS, coding, INTERNAL, OVCODE, OVEXON	Rybak2015	4.43482	21.6278	1	1	8.69277	4.25795	394.677	0
chr3:88846387-88857226:+	chr3:88846387-88857226:+	Gon4l	CIRCexplorer2	608	5	10839	chr3:88837520-88846387|chr3:88857226-88858386	ENSMUSG00000054199.17	ENSMUST00000107498.8	NA	NA	NA	NA	4.43482	21.6278	1	1	8.69277	4.25795	394.677	0
mmu_circ_0010885	chr3:89043118-89043643:+	Ash1l	circBase	354	2	525	chr3:89035481-89043118|chr3:89043643-89051988	ENSMUSG00000028053.13	ENSMUST00000186583.6	ENSMUST00000090933	P19_exp1_D4	ANNOTATED, CDS, coding, INTERNAL, OVCODE, OVEXON	Rybak2015	4.43482	21.6278	1	1	8.69277	4.25795	394.677	0
chr4:107843215-107869150:+	chr4:107843215-107869150:+	Lrp8	CIRCexplorer2	2426	15	25935	chr4:107834749-107843215|chr4:107869150-107870011	ENSMUSG00000028613.14	ENSMUST00000143601.7	NA	NA	NA	NA	4.43482	21.6278	1	1	8.69277	4.25795	394.677	0
mmu_circ_0001247	chr4:111746140-111747803:+	Spata6	circBase	187	2	1663	chr4:111720257-111746140|chr4:111747803-111767662	ENSMUSG00000034401.16	ENSMUST00000038868.13	NM_026470	mm_ES, P19_exp1_D12	ANNOTATED, CDS, coding, INTERNAL	Memczak2013, Rybak2015	4.43482	21.6278	1	1	8.69277	4.25795	394.677	0
chr4:143170035-143180991:-	chr4:143170035-143180991:-	Prdm2	CIRCexplorer2	372	3	10956	chr4:143162182-143170035|chr4:143180991-143194660	ENSMUSG00000057637.13	ENSMUST00000105778.7	NA	NA	NA	NA	4.43482	21.6278	1	1	8.69277	4.25795	394.677	0
mmu_circ_0011389	chr4:143170035-143194734:-	Prdm2	circBase	446	4	24699	chr4:143162182-143170035|chr4:143194734-143212614	ENSMUSG00000057637.13	ENSMUST00000105778.7	ENSMUST00000105778	PN_D14	ANNOTATED, CDS, coding, INTERNAL, OVCODE, OVEXON, UTR5	Rybak2015	4.43482	21.6278	1	1	8.69277	4.25795	394.677	0
chr4:155630193-155634225:+	chr4:155630193-155634225:+	Cdk11b	CIRCexplorer2	276	2	4032	chr4:155628823-155630193|chr4:155634225-155638519	ENSMUSG00000029062.14	ENSMUST00000067081.9	NA	NA	NA	NA	4.43482	21.6278	1	1	8.69277	4.25795	394.677	0
mmu_circ_0011568	chr4:33320518-33379437:+	Rngtt	circBase	1274	11	58919	chr4:33310524-33320518|chr4:33379437-33404152	ENSMUSG00000028274.17	ENSMUST00000108153.8	ENSMUST00000108153	PN_D14, frontal_cortex	ANNOTATED, CDS, coding, INTERNAL, OVCODE, OVEXON	Rybak2015	4.43482	21.6278	1	1	8.69277	4.25795	394.677	0
chr4:53127596-53144095:-	chr4:53127596-53144095:-	Abca1	CIRCexplorer2	521	4	16499	chr4:53109285-53127596|chr4:53144095-53159675	ENSMUSG00000015243.4	ENSMUST00000030010.3	NA	NA	NA	NA	4.43482	21.6278	1	1	8.69277	4.25795	394.677	0
chr4:83554693-83580894:+	chr4:83554693-83580894:+	Ccdc171	CIRCexplorer2	470	3	26201	chr4:83549777-83554693|chr4:83580894-83601607	ENSMUSG00000052407.16	ENSMUST00000053414.12	NA	NA	NA	NA	4.43482	21.6278	1	1	8.69277	4.25795	394.677	0
mmu_circ_0011812	chr4:8577954-8582493:+	Rab2a	circBase	288	3	4539	chr4:8572593-8577954|chr4:8582493-8604373	ENSMUSG00000047187.9	ENSMUST00000060232.7	ENSMUST00000060232	midbrain	ANNOTATED, CDS, coding, INTERNAL, OVCODE, OVEXON	Rybak2015	4.43482	21.6278	1	1	8.69277	4.25795	394.677	0
chr4:9583811-9583856:-	chr4:9583811-9583856:-	Asph	CIRCexplorer2	45	1	45	chr4:9542310-9583811|chr4:9583856-9594662	ENSMUSG00000028207.18	ENSMUST00000078139.12	NA	NA	NA	NA	4.43482	21.6278	1	1	8.69277	4.25795	394.677	0
chr5:103783123-103811107:+	chr5:103783123-103811107:+	Aff1	CIRCexplorer2	1024	3	27984	chr5:103715405-103783123|chr5:103811107-103814981	ENSMUSG00000029313.18	ENSMUST00000126335.1	NA	NA	NA	NA	4.43482	21.6278	1	1	8.69277	4.25795	394.677	0
mmu_circ_0011955	chr5:105891117-105896603:+	Zfp326	circBase	311	2	5486	chr5:105888839-105891117|chr5:105896603-105905914	ENSMUSG00000029290.12	ENSMUST00000150440.7	ENSMUST00000136558	cerebellum, forebrain, PN_D01, P19_exp2_D4	ANNOTATED, INTERNAL, ncRNA, OVCODE, OVEXON	Rybak2015	4.43482	21.6278	1	1	8.69277	4.25795	394.677	0
mmu_circ_0011985	chr5:110265511-110267265:-	Pgam5	circBase	528	4	1754	chr5:110260437-110265511|chr5:110267265-110269651	ENSMUSG00000029500.16	ENSMUST00000112505.8	ENSMUST00000112505	PN_D14, sy_cell, PN_D28, PN_D07, cerebellum, hippocampus, sy_snpt, forebrain, PN_D01, PN_D21, midbrain, frontal_cortex	ANNOTATED, CDS, coding, INTERNAL, OVCODE, OVERLAPTX, OVEXON	Rybak2015	4.43482	21.6278	1	1	8.69277	4.25795	394.677	0
chr5:117554960-117555477:+	chr5:117554960-117555477:+	Ksr2	CIRCexplorer2	517	1	517	chr5:117505639-117554960|chr5:117555477-117616831	ENSMUSG00000061578.8	ENSMUST00000180430.1	NA	NA	NA	NA	4.43482	21.6278	1	1	8.69277	4.25795	394.677	0
chr5:142773618-142776742:-	chr5:142773618-142776742:-	Tnrc18	CIRCexplorer2	1071	5	3124	chr5:142772303-142773618|chr5:142776742-142787133	ENSMUSG00000039477.16	ENSMUST00000152247.7	NA	NA	NA	NA	4.43482	21.6278	1	1	8.69277	4.25795	394.677	0
mmu_circ_0012303	chr5:144164605-144176477:+	Lmtk2	circBase	3226	4	11872	chr5:144156994-144164605|chr5:144176477-144182736	ENSMUSG00000038970.7	ENSMUST00000041804.7	ENSMUST00000041804	forebrain	ANNOTATED, CDS, coding, INTERNAL, OVCODE, OVEXON	Rybak2015	4.43482	21.6278	1	1	8.69277	4.25795	394.677	0
mmu_circ_0001336	chr5:33843111-33868878:+	Whsc1	circBase	1913	8	25767	chr5:33821728-33843111|chr5:33868878-33879057	ENSMUSG00000057406.16	ENSMUST00000075812.10	NM_001081102	mm_head, mm_brain1, mm_brain2, sy_cyto, PN_D14, olfactory_bulb, sy_cell, PN_D28, PN_D07, cerebellum, hippocampus, sy_snpt, forebrain, PN_D01, P19_exp1_D12, hindbrain, P19_exp2_D12, PN_D21, midbrain, P19_exp2_D4, frontal_cortex	ANNOTATED, CDS, coding, UTR5	Memczak2013, Rybak2015	4.43482	21.6278	1	1	8.69277	4.25795	394.677	0
chr5:34885351-34894445:+	chr5:34885351-34894445:+	Htt	CIRCexplorer2	690	5	9094	chr5:34884117-34885351|chr5:34894445-34895338	ENSMUSG00000029104.15	ENSMUST00000080036.2	NA	NA	NA	NA	4.43482	21.6278	1	1	8.69277	4.25795	394.677	0
mmu_circ_0012688	chr5:52180981-52184903:-	Dhx15	circBase	630	2	3922	chr5:52171583-52180981|chr5:52184903-52190279	ENSMUSG00000029169.11	ENSMUST00000031061.11	ENSMUST00000031061	cerebellum, P19_exp1_D4, sy_snpt, forebrain, P19_exp1_D12, midbrain	ANNOTATED, CDS, coding, INTERNAL, OVCODE, OVEXON	Rybak2015	4.43482	21.6278	1	1	8.69277	4.25795	394.677	0
chr5:52795976-52796659:+	chr5:52795976-52796659:+	Zcchc4	CIRCexplorer2	354	2	683	chr5:52785180-52795976|chr5:52796659-52804378	ENSMUSG00000029179.14	ENSMUST00000113901.7	NA	NA	NA	NA	4.43482	21.6278	1	1	8.69277	4.25795	394.677	0
chr5:54053375-54075394:+	chr5:54053375-54075394:+	Stim2	CIRCexplorer2	246	2	22019	chr5:53999034-54053375|chr5:54075394-54102574	ENSMUSG00000039156.19	ENSMUST00000117661.8	NA	NA	NA	NA	4.43482	21.6278	1	1	8.69277	4.25795	394.677	0
chr5:97938086-97965760:-	chr5:97938086-97965760:-	Antxr2	CIRCexplorer2	559	6	27674	chr5:97886600-97938086|chr5:97965760-97975320	ENSMUSG00000029338.13	ENSMUST00000031281.13	NA	NA	NA	NA	4.43482	21.6278	1	1	8.69277	4.25795	394.677	0
mmu_circ_0001367	chr5:99240822-99243246:-	Rasgef1b	circBase	444	3	2424	chr5:99234691-99240822|chr5:99243246-99252713	ENSMUSG00000089809.9	ENSMUST00000031276.14	NM_145839	mm_brain1, mm_brain2, PN_D14, sy_snpt, forebrain, hindbrain, frontal_cortex	ANNOTATED, CDS, coding, INTERNAL, UTR5	Memczak2013, Rybak2015	4.43482	21.6278	1	1	8.69277	4.25795	394.677	0
chr6:120862854-120870835:+	chr6:120862854-120870835:+	Bcl2l13	CIRCexplorer2	335	3	7981	chr6:120848616-120862854|chr6:120870835-120876202	ENSMUSG00000009112.4	ENSMUST00000009256.3	NA	NA	NA	NA	4.43482	21.6278	1	1	8.69277	4.25795	394.677	0
mmu_circ_0001435	chr6:3516621-3524175:+	Ccdc132	circBase	557	7	7554	chr6:3504937-3516621|chr6:3524175-3532157	ENSMUSG00000001376.17	ENSMUST00000001412.16	NM_001167751	mm_ES, PN_D07, forebrain, PN_D01, midbrain	ANNOTATED, CDS, coding, INTERNAL	Memczak2013, Rybak2015	4.43482	21.6278	1	1	8.69277	4.25795	394.677	0
mmu_circ_0001493	chr6:90689579-90694850:-	Iqsec1	circBase	1539	2	5271	chr6:90680652-90689579|chr6:90694850-90716207	ENSMUSG00000034312.14	ENSMUST00000101153.9	NM_001134383	mm_brain1, mm_brain2, PN_D14, PN_D07, forebrain, hindbrain, PN_D21, frontal_cortex	ANNOTATED, CDS, coding, INTERNAL	Memczak2013, Rybak2015	4.43482	21.6278	1	1	8.69277	4.25795	394.677	0
chr7:100626551-100631853:+	chr7:100626551-100631853:+	Rab6a	CIRCexplorer2	331	4	5302	chr7:100607520-100626551|chr7:100631853-100634644	ENSMUSG00000030704.14	ENSMUST00000107048.7	NA	NA	NA	NA	4.43482	21.6278	1	1	8.69277	4.25795	394.677	0
mmu_circ_0013935	chr7:130503721-130516168:-	Ate1	circBase	830	6	12447	chr7:130481715-130503721|chr7:130516168-130519355	ENSMUSG00000030850.17	ENSMUST00000035458.14	ENSMUST00000035458	midbrain	ANNOTATED, CDS, coding, INTERNAL, OVCODE, OVEXON	Rybak2015	4.43482	21.6278	1	1	8.69277	4.25795	394.677	0
mmu_circ_0014920	chr8:69935778-69936036:-	Gatad2a	circBase	258	1	258	chr8:69918078-69935778|chr8:69936036-69950652	ENSMUSG00000036180.15	ENSMUST00000177851.8	ENSMUST00000065169	P19_exp2_D12	ANNOTATED, CDS, coding, INTERNAL, OVCODE, OVEXON, UTR5	Rybak2015	4.43482	21.6278	1	1	8.69277	4.25795	394.677	0
mmu_circ_0014980	chr8:77310730-77351672:-	Arhgap10	circBase	476	4	40942	chr8:77277307-77310730|chr8:77351672-77358546	ENSMUSG00000037148.8	ENSMUST00000076316.5	ENSMUST00000076316	hindbrain	ANNOTATED, CDS, coding, INTERNAL, OVCODE, OVEXON	Rybak2015	4.43482	21.6278	1	1	8.69277	4.25795	394.677	0
mmu_circ_0014986	chr8:77358546-77413627:-	Arhgap10	circBase	689	8	55081	chr8:77351672-77358546|chr8:77413627-77420071	ENSMUSG00000037148.8	ENSMUST00000076316.5	ENSMUST00000076316	frontal_cortex	ANNOTATED, CDS, coding, INTERNAL, OVCODE, OVEXON	Rybak2015	4.43482	21.6278	1	1	8.69277	4.25795	394.677	0
chr8:77382724-77411128:-	chr8:77382724-77411128:-	Arhgap10	CIRCexplorer2	396	5	28404	chr8:77365160-77382724|chr8:77411128-77413497	ENSMUSG00000037148.8	ENSMUST00000076316.5	NA	NA	NA	NA	4.43482	21.6278	1	1	8.69277	4.25795	394.677	0
mmu_circ_0001696	chr8:79091832-79136663:+	Zfp827	circBase	636	4	44831	chr8:79076538-79091832|chr8:79136663-79175832	ENSMUSG00000071064.13	ENSMUST00000098614.8	NM_178267	mm_brain1, PN_D14, PN_D28, PN_D07, forebrain, PN_D01, P19_exp1_D12, hindbrain, P19_exp2_D12, PN_D21, midbrain	ANNOTATED, CDS, coding, INTERNAL	Memczak2013, Rybak2015	4.43482	21.6278	1	1	8.69277	4.25795	394.677	0
mmu_circ_0015026	chr8:83036024-83042782:+	Rnf150	circBase	308	2	6758	chr8:83006412-83036024|chr8:83042782-83083435	ENSMUSG00000047747.10	ENSMUST00000078525.6	ENSMUST00000078525	PN_D28, forebrain, hindbrain, midbrain	ANNOTATED, CDS, coding, INTERNAL, OVCODE, OVEXON	Rybak2015	4.43482	21.6278	1	1	8.69277	4.25795	394.677	0
mmu_circ_0001834	chr9:100705152-100803354:+	Stag1	circBase	975	8	98202	chr9:100643796-100705152|chr9:100803354-100834417	ENSMUSG00000037286.15	ENSMUST00000129269.7	NM_009282	mm_brain1, PN_D14, PN_D28, forebrain, PN_D21, frontal_cortex	ANNOTATED, CDS, coding, INTERNAL, OVCODE, OVEXON, UTR5	Memczak2013, Rybak2015	4.43482	21.6278	1	1	8.69277	4.25795	394.677	0
mmu_circ_0001842	chr9:108528588-108534618:+	Qrich1	circBase	1362	2	6030	chr9:108517240-108528588|chr9:108534618-108541687	ENSMUSG00000006673.14	ENSMUST00000193258.5	NM_001114119	mm_head, mm_brain1, PN_D14, sy_cell, PN_D28, PN_D07, cerebellum, P19_exp1_D4, sy_snpt, forebrain, PN_D01, hindbrain, P19_exp2_D12, PN_D21, midbrain, frontal_cortex	ANNOTATED, CDS, coding, INTERNAL, OVCODE, OVEXON, UTR5	Memczak2013, Rybak2015	4.43482	21.6278	1	1	8.69277	4.25795	394.677	0
chr9:108616677-108644994:-	chr9:108616677-108644994:-	Arih2	CIRCexplorer2	688	5	28317	chr9:108615146-108616677|chr9:108644994-108649228	ENSMUSG00000064145.12	ENSMUST00000013338.13	NA	NA	NA	NA	4.43482	21.6278	1	1	8.69277	4.25795	394.677	0
mmu_circ_0001854	chr9:119284545-119294523:-	Oxsr1	circBase	251	2	9978	chr9:119272984-119284545|chr9:119294523-119304804	ENSMUSG00000036737.12	ENSMUST00000040853.10	NM_133985	mm_head, mm_brain2, hindbrain	ANNOTATED, CDS, coding, INTERNAL	Memczak2013, Rybak2015	4.43482	21.6278	1	1	8.69277	4.25795	394.677	0
mmu_circ_0015533	chr9:3441054-3450151:+	Cwf19l2	circBase	433	4	9097	chr9:3431087-3441054|chr9:3450151-3454539	ENSMUSG00000025898.6	ENSMUST00000027027.6	ENSMUST00000027027	hippocampus, P19_exp1_D12	ANNOTATED, CDS, coding, INTERNAL, OVCODE, OVEXON	Rybak2015	4.43482	21.6278	1	1	8.69277	4.25795	394.677	0
mmu_circ_0015736	chr9:59426122-59436915:-	Arih1	circBase	294	3	10793	chr9:59414836-59426122|chr9:59436915-59454401	ENSMUSG00000025234.11	ENSMUST00000171975.7	ENSMUST00000171975	P19_exp1_D12	ANNOTATED, CDS, coding, INTERNAL, OVCODE, OVEXON	Rybak2015	4.43482	21.6278	1	1	8.69277	4.25795	394.677	0
mmu_circ_0015783	chr9:64835285-64842689:+	Dennd4a	circBase	777	4	7404	chr9:64811586-64835285|chr9:64842689-64849125	ENSMUSG00000053641.9	ENSMUST00000038890.5	ENSMUST00000038890	PN_D28, PN_D21	ANNOTATED, CDS, coding, INTERNAL, OVCODE, OVEXON, UTR5	Rybak2015	4.43482	21.6278	1	1	8.69277	4.25795	394.677	0
mmu_circ_0015787	chr9:64857666-64873139:+	Dennd4a	circBase	913	7	15473	chr9:64852657-64857666|chr9:64873139-64886856	ENSMUSG00000053641.9	ENSMUST00000038890.5	ENSMUST00000038890	sy_cyto, PN_D14, PN_D28, cerebellum, hippocampus, sy_snpt, PN_D21	ANNOTATED, CDS, coding, INTERNAL, OVCODE, OVEXON	Rybak2015	4.43482	21.6278	1	1	8.69277	4.25795	394.677	0
chr9:70316591-70327276:+	chr9:70316591-70327276:+	Myo1e	CIRCexplorer2	578	5	10685	chr9:70301787-70316591|chr9:70327276-70335114	ENSMUSG00000032220.10	ENSMUST00000214767.1	NA	NA	NA	NA	4.43482	21.6278	1	1	8.69277	4.25795	394.677	0
mmu_circ_0001802	chr9:70469354-70476668:-	Rnf111	circBase	1020	2	7314	chr9:70459153-70469354|chr9:70476668-70502939	ENSMUSG00000032217.13	ENSMUST00000215848.1	NM_033604	mm_head, mm_brain1, PN_D07, forebrain, PN_D21	ANNOTATED, CDS, coding, INTERNAL, OVCODE, OVEXON, UTR5	Memczak2013, Rybak2015	4.43482	21.6278	1	1	8.69277	4.25795	394.677	0
chr9:77788187-77791796:+	chr9:77788187-77791796:+	Gclc	CIRCexplorer2	187	2	3609	chr9:77787899-77788187|chr9:77791796-77791879	ENSMUSG00000032350.9	ENSMUST00000034905.8	NA	NA	NA	NA	4.43482	21.6278	1	1	8.69277	4.25795	394.677	0
chr9:78571021-78578707:-	chr9:78571021-78578707:-	Slc17a5	CIRCexplorer2	606	4	7686	chr9:78560806-78571021|chr9:78578707-78587873	ENSMUSG00000049624.14	ENSMUST00000052441.11	NA	NA	NA	NA	4.43482	21.6278	1	1	8.69277	4.25795	394.677	0
chrX:130047324-130050461:+	chrX:130047324-130050461:+	Diaph2	CIRCexplorer2	197	2	3137	chrX:129972609-130047324|chrX:130050461-130073821	ENSMUSG00000034480.18	ENSMUST00000127577.7	NA	NA	NA	NA	4.43482	21.6278	1	1	8.69277	4.25795	394.677	0
chr1:10184385-10209701:-	chr1:10184385-10209701:-	Arfgef1	CIRCexplorer2	1587	9	25316	chr1:10184181-10184385|chr1:10209701-10213043	ENSMUSG00000067851.11	ENSMUST00000088615.10	NA	NA	NA	NA	3.88283	14.7519	1	1	8.14078	4.25795	263.118	0
chr1:105579921-105591761:-	chr1:105579921-105591761:-	Pign	CIRCexplorer2	643	6	11840	chr1:105566250-105579921|chr1:105591761-105597667	ENSMUSG00000056536.14	ENSMUST00000070699.14	NA	NA	NA	NA	3.88283	14.7519	1	1	8.14078	4.25795	263.118	0
mmu_circ_0000066	chr1:118419439-118419918:+	Clasp1	circBase	479	1	479	chr1:118389521-118419439|chr1:118419918-118459800	ENSMUSG00000064302.13	ENSMUST00000049404.12	NM_029709	mm_head, mm_brain2, P19_exp2_D0, cerebellum, forebrain, PN_D01, P19_exp1_D12, hindbrain, P19_exp2_D12, midbrain, P19_exp1_D0	ANNOTATED, CDS, coding, INTERNAL, OVCODE, OVEXON, UTR5	Memczak2013, Rybak2015	3.88283	14.7519	1	1	8.14078	4.25795	263.118	0
chr1:119599004-119621964:-	chr1:119599004-119621964:-	Epb41l5	CIRCexplorer2	1006	12	22960	chr1:119579077-119599004|chr1:119621964-119623925	ENSMUSG00000026383.14	ENSMUST00000052404.12	NA	NA	NA	NA	3.88283	14.7519	1	1	8.14078	4.25795	263.118	0
mmu_circ_0008108	chr1:119741354-119765922:-	Ptpn4	circBase	396	5	24568	chr1:119726096-119741354|chr1:119765922-119773048	ENSMUSG00000026384.13	ENSMUST00000064091.11	ENSMUST00000064091	PN_D14, PN_D07, cerebellum, forebrain, PN_D01, P19_exp1_D12, PN_D21, P19_exp2_D4, frontal_cortex	ANNOTATED, CDS, coding, INTERNAL, OVCODE, OVEXON	Rybak2015	3.88283	14.7519	1	1	8.14078	4.25795	263.118	0
chr1:119802322-119802477:-	chr1:119802322-119802477:-	Ptpn4	CIRCexplorer2	155	1	155	chr1:119783589-119802322|chr1:119802477-119836901	ENSMUSG00000026384.13	ENSMUST00000064091.11	NA	NA	NA	NA	3.88283	14.7519	1	1	8.14078	4.25795	263.118	0
chr1:121456070-121463185:+	chr1:121456070-121463185:+	Ccdc93	CIRCexplorer2	369	5	7115	chr1:121448280-121456070|chr1:121463185-121476031	ENSMUSG00000026339.18	ENSMUST00000036025.15	NA	NA	NA	NA	3.88283	14.7519	1	1	8.14078	4.25795	263.118	0
chr1:128184399-128231467:+	chr1:128184399-128231467:+	R3hdm1	CIRCexplorer2	1659	10	47068	chr1:128182212-128184399|chr1:128231467-128235065	ENSMUSG00000056211.13	ENSMUST00000036288.10	NA	NA	NA	NA	3.88283	14.7519	1	1	8.14078	4.25795	263.118	0
chr1:131056413-131058762:-	chr1:131056413-131058762:-	Mapkapk2	CIRCexplorer2	613	6	2349	chr1:131056014-131056413|chr1:131058762-131097288	ENSMUSG00000016528.10	ENSMUST00000016672.10	NA	NA	NA	NA	3.88283	14.7519	1	1	8.14078	4.25795	263.118	0
chr1:135409392-135420353:-	chr1:135409392-135420353:-	Ipo9	CIRCexplorer2	440	4	10961	chr1:135408074-135409392|chr1:135420353-135430267	ENSMUSG00000041879.13	ENSMUST00000041023.13	NA	NA	NA	NA	3.88283	14.7519	1	1	8.14078	4.25795	263.118	0
chr1:136144598-136149456:+	chr1:136144598-136149456:+	Kif21b	CIRCexplorer2	1174	7	4858	chr1:136131762-136144598|chr1:136149456-136151130	ENSMUSG00000041642.18	ENSMUST00000075164.10	NA	NA	NA	NA	3.88283	14.7519	1	1	8.14078	4.25795	263.118	0
chr1:138107774-138113779:-	chr1:138107774-138113779:-	Ptprc	CIRCexplorer2	651	4	6005	chr1:138101197-138107774|chr1:138113779-138115618	ENSMUSG00000026395.16	ENSMUST00000112036.4	NA	NA	NA	NA	3.88283	14.7519	1	1	8.14078	4.25795	263.118	0
chr1:138532736-138561785:-	chr1:138532736-138561785:-	Nek7	CIRCexplorer2	398	4	29049	chr1:138516636-138532736|chr1:138561785-138619551	ENSMUSG00000026393.10	ENSMUST00000186017.6	NA	NA	NA	NA	3.88283	14.7519	1	1	8.14078	4.25795	263.118	0
chr1:139062860-139133761:+	chr1:139062860-139133761:+	Dennd1b	CIRCexplorer2	679	7	70901	chr1:139060328-139062860|chr1:139133761-139139380	ENSMUSG00000056268.15	ENSMUST00000168527.7	NA	NA	NA	NA	3.88283	14.7519	1	1	8.14078	4.25795	263.118	0
chr1:139101967-139110485:+	chr1:139101967-139110485:+	Dennd1b	CIRCexplorer2	228	2	8518	chr1:139090555-139101967|chr1:139110485-139133670	ENSMUSG00000056268.15	ENSMUST00000168527.7	NA	NA	NA	NA	3.88283	14.7519	1	1	8.14078	4.25795	263.118	0
chr1:149901099-149932756:-	chr1:149901099-149932756:-	Pla2g4a	CIRCexplorer2	444	4	31657	chr1:149887644-149901099|chr1:149932756-149961190	ENSMUSG00000056220.14	ENSMUST00000070200.14	NA	NA	NA	NA	3.88283	14.7519	1	1	8.14078	4.25795	263.118	0
chr1:150409979-150424810:+	chr1:150409979-150424810:+	Tpr	CIRCexplorer2	2559	16	14831	chr1:150409294-150409979|chr1:150424810-150425636	ENSMUSG00000006005.17	ENSMUST00000124973.8	NA	NA	NA	NA	3.88283	14.7519	1	1	8.14078	4.25795	263.118	0
chr1:151391435-151401173:-	chr1:151391435-151401173:-	Swt1	CIRCexplorer2	543	4	9738	chr1:151388768-151391435|chr1:151401173-151402954	ENSMUSG00000052748.14	ENSMUST00000064771.11	NA	NA	NA	NA	3.88283	14.7519	1	1	8.14078	4.25795	263.118	0
chr1:153471619-153483872:-	chr1:153471619-153483872:-	Dhx9	CIRCexplorer2	1360	11	12253	chr1:153469741-153471619|chr1:153483872-153487532	ENSMUSG00000042699.11	ENSMUST00000186380.6	NA	NA	NA	NA	3.88283	14.7519	1	1	8.14078	4.25795	263.118	0
chr1:156030386-156033800:-	chr1:156030386-156033800:-	Tor1aip1	CIRCexplorer2	180	3	3414	chr1:156023187-156030386|chr1:156033800-156034680	ENSMUSG00000026466.16	ENSMUST00000169241.7	NA	NA	NA	NA	3.88283	14.7519	1	1	8.14078	4.25795	263.118	0
chr1:156432203-156432982:-	chr1:156432203-156432982:-	Soat1	CIRCexplorer2	282	2	779	chr1:156431115-156432203|chr1:156432982-156434152	ENSMUSG00000026600.12	ENSMUST00000189661.6	NA	NA	NA	NA	3.88283	14.7519	1	1	8.14078	4.25795	263.118	0
mmu_circ_0008293	chr1:156439287-156440585:-	Soat1	circBase	207	3	1298	chr1:156437833-156439287|chr1:156440585-156441228	ENSMUSG00000026600.12	ENSMUST00000189661.6	ENSMUST00000051396	PN_D07, midbrain, frontal_cortex	ANNOTATED, CDS, coding, INTERNAL, OVCODE, OVEXON	Rybak2015	3.88283	14.7519	1	1	8.14078	4.25795	263.118	0
chr1:160951614-160962484:+	chr1:160951614-160962484:+	Rc3h1	CIRCexplorer2	1115	5	10870	chr1:160951122-160951614|chr1:160962484-160963478	ENSMUSG00000040423.10	ENSMUST00000161609.7	NA	NA	NA	NA	3.88283	14.7519	1	1	8.14078	4.25795	263.118	0
chr1:163933478-163933693:+	chr1:163933478-163933693:+	Scyl3	CIRCexplorer2	215	1	215	chr1:163929334-163933478|chr1:163933693-163934631	ENSMUSG00000026584.14	ENSMUST00000161908.7	NA	NA	NA	NA	3.88283	14.7519	1	1	8.14078	4.25795	263.118	0
mmu_circ_0000014	chr1:16463034-16509408:-	Stau2	circBase	358	3	46374	chr1:16440458-16463034|chr1:16509408-16519172	ENSMUSG00000025920.19	ENSMUST00000162751.7	NM_025303	mm_head, PN_D14, olfactory_bulb, sy_cell, PN_D07, forebrain, PN_D01, P19_exp1_D12, PN_D21, P19_exp2_D4	ANNOTATED, CDS, coding, INTERNAL, UTR5	Memczak2013, Rybak2015	3.88283	14.7519	1	1	8.14078	4.25795	263.118	0
mmu_circ_0008420	chr1:170747105-170794770:-	Atf6	circBase	482	5	47665	chr1:170710087-170747105|chr1:170794770-170799613	ENSMUSG00000026663.6	ENSMUST00000027974.6	ENSMUST00000027974	PN_D14, PN_D28	ANNOTATED, CDS, coding, INTERNAL, OVCODE, OVEXON	Rybak2015	3.88283	14.7519	1	1	8.14078	4.25795	263.118	0
mmu_circ_0008439	chr1:172199110-172199266:-	Pea15a	circBase	156	1	156	chr1:172198690-172199110|chr1:172199266-172200407	ENSMUSG00000013698.12	ENSMUST00000013842.11	ENSMUST00000013842	PN_D14, PN_D21	ANNOTATED, CDS, coding, INTERNAL, OVCODE, OVEXON	Rybak2015	3.88283	14.7519	1	1	8.14078	4.25795	263.118	0
chr1:176853763-176878106:+	chr1:176853763-176878106:+	Sdccag8	CIRCexplorer2	752	5	24343	chr1:176845369-176853763|chr1:176878106-176919543	ENSMUSG00000026504.17	ENSMUST00000133305.7	NA	NA	NA	NA	3.88283	14.7519	1	1	8.14078	4.25795	263.118	0
mmu_circ_0008496	chr1:179043736-179050378:-	Smyd3	circBase	263	2	6642	chr1:178972296-179043736|chr1:179050378-179086323	ENSMUSG00000055067.15	ENSMUST00000128302.7	ENSMUST00000128302	PN_D28, cerebellum, sy_snpt, forebrain, PN_D21, frontal_cortex	ANNOTATED, CDS, coding, INTERNAL, OVCODE, OVEXON	Rybak2015	3.88283	14.7519	1	1	8.14078	4.25795	263.118	0
mmu_circ_0008508	chr1:180031504-180040200:+	Cdc42bpa	circBase	329	3	8696	chr1:179999453-180031504|chr1:180040200-180061789	ENSMUSG00000026490.18	ENSMUST00000097453.8	ENSMUST00000111117	cerebellum, hippocampus, frontal_cortex	ANNOTATED, CDS, coding, INTERNAL, OVCODE, OVEXON	Rybak2015	3.88283	14.7519	1	1	8.14078	4.25795	263.118	0
chr1:180736691-180738637:+	chr1:180736691-180738637:+	Acbd3	CIRCexplorer2	334	2	1946	chr1:180734517-180736691|chr1:180738637-180745070	ENSMUSG00000026499.5	ENSMUST00000027780.5	NA	NA	NA	NA	3.88283	14.7519	1	1	8.14078	4.25795	263.118	0
chr1:181129508-181130870:-	chr1:181129508-181130870:-	Nvl	CIRCexplorer2	345	3	1362	chr1:181127039-181129508|chr1:181130870-181134791	ENSMUSG00000026516.8	ENSMUST00000027797.8	NA	NA	NA	NA	3.88283	14.7519	1	1	8.14078	4.25795	263.118	0
mmu_circ_0000127	chr1:181956393-181961919:-	Enah	circBase	344	2	5526	chr1:181930762-181956393|chr1:181961919-182019529	ENSMUSG00000022995.16	ENSMUST00000193703.5	NM_008680	mm_ES, mm_head, PN_D14, olfactory_bulb, sy_cell, PN_D28, PN_D07, cerebellum, hippocampus, P19_exp1_D4, sy_snpt, forebrain, PN_D01, P19_exp1_D12, P19_exp2_D12, PN_D21, midbrain, frontal_cortex, P19_exp1_D0	ANNOTATED, CDS, coding, INTERNAL, OVCODE, OVEXON	Memczak2013, Rybak2015	3.88283	14.7519	1	1	8.14078	4.25795	263.118	0
chr1:183107117-183135876:-	chr1:183107117-183135876:-	Disp1	CIRCexplorer2	552	2	28759	chr1:183100040-183107117|chr1:183135876-183147379	ENSMUSG00000030768.12	ENSMUST00000171366.6	NA	NA	NA	NA	3.88283	14.7519	1	1	8.14078	4.25795	263.118	0
chr1:183173495-183203039:-	chr1:183173495-183203039:-	Disp1	CIRCexplorer2	216	2	29544	chr1:183135876-183173495|chr1:183203039-183221322	ENSMUSG00000030768.12	ENSMUST00000003035.11	NA	NA	NA	NA	3.88283	14.7519	1	1	8.14078	4.25795	263.118	0
mmu_circ_0008537	chr1:185266900-185267279:+	Rab3gap2	circBase	221	2	379	chr1:185263859-185266900|chr1:185267279-185271433	ENSMUSG00000039318.12	ENSMUST00000194740.5	ENSMUST00000069652	sy_cyto, PN_D14, olfactory_bulb, sy_cell, PN_D28, cerebellum, hippocampus, sy_snpt, forebrain, PN_D01, P19_exp1_D12, PN_D21	ANNOTATED, CDS, coding, INTERNAL, OVCODE, OVEXON	Rybak2015	3.88283	14.7519	1	1	8.14078	4.25795	263.118	0
chr1:185278147-185278366:+	chr1:185278147-185278366:+	Rab3gap2	CIRCexplorer2	219	1	219	chr1:185277221-185278147|chr1:185278366-185281650	ENSMUSG00000039318.12	ENSMUST00000194740.5	NA	NA	NA	NA	3.88283	14.7519	1	1	8.14078	4.25795	263.118	0
mmu_circ_0008608	chr1:24044113-24067978:-	Fam135a	circBase	896	9	23865	chr1:24032736-24044113|chr1:24067978-24085410	ENSMUSG00000026153.15	ENSMUST00000188712.6	ENSMUST00000027337	PN_D14, PN_D28, forebrain, PN_D21, frontal_cortex	ANNOTATED, CDS, coding, INTERNAL, OVCODE, OVEXON	Rybak2015	3.88283	14.7519	1	1	8.14078	4.25795	263.118	0
chr1:24711511-24743947:+	chr1:24711511-24743947:+	Lmbrd1	CIRCexplorer2	507	5	32436	chr1:24706044-24711511|chr1:24743947-24744255	ENSMUSG00000073725.8	ENSMUST00000191471.6	NA	NA	NA	NA	3.88283	14.7519	1	1	8.14078	4.25795	263.118	0
mmu_circ_0008642	chr1:30829842-30831559:-	Phf3	circBase	1717	1	1717	chr1:30824519-30829842|chr1:30831559-30837104	ENSMUSG00000048874.15	ENSMUST00000186733.6	ENSMUST00000088310	cerebellum	ANNOTATED, CDS, coding, INTERNAL, OVCODE, OVEXON	Rybak2015	3.88283	14.7519	1	1	8.14078	4.25795	263.118	0
mmu_circ_0008644	chr1:30829842-30863255:-	Phf3	circBase	2148	3	33413	chr1:30824519-30829842|chr1:30863255-30873577	ENSMUSG00000048874.15	ENSMUST00000186733.6	ENSMUST00000088310	PN_D14, cerebellum, midbrain	ALT_ACCEPTOR, CDS, coding, INTERNAL, OVCODE, OVEXON, UTR5	Rybak2015	3.88283	14.7519	1	1	8.14078	4.25795	263.118	0
chr1:33878259-33883648:-	chr1:33878259-33883648:-	Bend6	CIRCexplorer2	386	2	5389	chr1:33864743-33878259|chr1:33883648-33907565	ENSMUSG00000042182.16	ENSMUST00000062289.10	NA	NA	NA	NA	3.88283	14.7519	1	1	8.14078	4.25795	263.118	0
chr1:34113932-34135256:+	chr1:34113932-34135256:+	Dst	CIRCexplorer2	428	4	21324	chr1:34086303-34113932|chr1:34135256-34152201	ENSMUSG00000026131.18	ENSMUST00000183034.4	NA	NA	NA	NA	3.88283	14.7519	1	1	8.14078	4.25795	263.118	0
mmu_circ_0008666	chr1:34187971-34196061:+	Dst	circBase	6042	5	8090	chr1:34186951-34187971|chr1:34196061-34197200	ENSMUSG00000026131.18	ENSMUST00000183034.4	ENSMUST00000097789	P19_exp1_D2	ANNOTATED, CDS, coding, INTERNAL, OVCODE, OVEXON	Rybak2015	3.88283	14.7519	1	1	8.14078	4.25795	263.118	0
chr1:34278019-34284418:+	chr1:34278019-34284418:+	Dst	CIRCexplorer2	450	3	6399	chr1:34275879-34278019|chr1:34284418-34287186	ENSMUSG00000026131.18	ENSMUST00000183034.4	NA	NA	NA	NA	3.88283	14.7519	1	1	8.14078	4.25795	263.118	0
chr1:36176232-36179679:-	chr1:36176232-36179679:-	Uggt1	CIRCexplorer2	339	4	3447	chr1:36175102-36176232|chr1:36179679-36182469	ENSMUSG00000037470.14	ENSMUST00000046875.13	NA	NA	NA	NA	3.88283	14.7519	1	1	8.14078	4.25795	263.118	0
chr1:36872511-36889325:-	chr1:36872511-36889325:-	Tmem131	CIRCexplorer2	172	3	16814	chr1:36854967-36872511|chr1:36889325-36939164	ENSMUSG00000026116.11	ENSMUST00000027290.11	NA	NA	NA	NA	3.88283	14.7519	1	1	8.14078	4.25795	263.118	0
mmu_circ_0008712	chr1:38063114-38085652:-	Rev1	circBase	959	7	22538	chr1:38059294-38063114|chr1:38085652-38087970	ENSMUSG00000026082.11	ENSMUST00000027251.11	ENSMUST00000027251	midbrain	ANNOTATED, CDS, coding, INTERNAL, OVCODE, OVEXON	Rybak2015	3.88283	14.7519	1	1	8.14078	4.25795	263.118	0
chr1:39560692-39565332:-	chr1:39560692-39565332:-	Rnf149	CIRCexplorer2	403	3	4640	chr1:39558411-39560692|chr1:39565332-39576826	ENSMUSG00000048234.13	ENSMUST00000062525.10	NA	NA	NA	NA	3.88283	14.7519	1	1	8.14078	4.25795	263.118	0
mmu_circ_0008729	chr1:39973926-39990299:+	Map4k4	circBase	1053	9	16373	chr1:39962234-39973926|chr1:39990299-39997020	ENSMUSG00000026074.14	ENSMUST00000163854.8	ENSMUST00000163854	PN_D14, forebrain	ANNOTATED, CDS, coding, INTERNAL, OVCODE, OVEXON	Rybak2015	3.88283	14.7519	1	1	8.14078	4.25795	263.118	0
chr1:40602852-40610387:+	chr1:40602852-40610387:+	Slc9a4	CIRCexplorer2	579	4	7535	chr1:40601029-40602852|chr1:40610387-40612122	ENSMUSG00000026065.8	ENSMUST00000027233.8	NA	NA	NA	NA	3.88283	14.7519	1	1	8.14078	4.25795	263.118	0
chr1:43067473-43075952:-	chr1:43067473-43075952:-	Tgfbrap1	CIRCexplorer2	1052	3	8479	chr1:43062599-43067473|chr1:43075952-43096851	ENSMUSG00000070939.9	ENSMUST00000095014.7	NA	NA	NA	NA	3.88283	14.7519	1	1	8.14078	4.25795	263.118	0
chr1:43509620-43533793:+	chr1:43509620-43533793:+	Nck2	CIRCexplorer2	405	2	24173	chr1:43446027-43509620|chr1:43533793-43553860	ENSMUSG00000066877.11	ENSMUST00000086421.8	NA	NA	NA	NA	3.88283	14.7519	1	1	8.14078	4.25795	263.118	0
chr1:43940109-43956625:+	chr1:43940109-43956625:+	Tpp2	CIRCexplorer2	774	6	16516	chr1:43934253-43940109|chr1:43956625-43957435	ENSMUSG00000041763.14	ENSMUST00000087933.9	NA	NA	NA	NA	3.88283	14.7519	1	1	8.14078	4.25795	263.118	0
chr1:43957435-43970516:+	chr1:43957435-43970516:+	Tpp2	CIRCexplorer2	570	5	13081	chr1:43956625-43957435|chr1:43970516-43971563	ENSMUSG00000041763.14	ENSMUST00000087933.9	NA	NA	NA	NA	3.88283	14.7519	1	1	8.14078	4.25795	263.118	0
mmu_circ_0008739	chr1:43990510-43992394:+	Tpp2	circBase	380	3	1884	chr1:43985454-43990510|chr1:43992394-43999627	ENSMUSG00000041763.14	ENSMUST00000087933.9	ENSMUST00000087933	cerebellum	ANNOTATED, CDS, coding, INTERNAL, OVCODE, OVEXON	Rybak2015	3.88283	14.7519	1	1	8.14078	4.25795	263.118	0
mmu_circ_0008754	chr1:5089008-5124469:+	Atp6v1h	circBase	757	7	35461	chr1:5084563-5089008|chr1:5124469-5133083	ENSMUSG00000033793.12	ENSMUST00000192847.5	ENSMUST00000044369	cerebellum	ANNOTATED, CDS, coding, INTERNAL, OVCODE, OVEXON	Rybak2015	3.88283	14.7519	1	1	8.14078	4.25795	263.118	0
chr1:5124276-5135937:+	chr1:5124276-5135937:+	Atp6v1h	CIRCexplorer2	498	3	11661	chr1:5117487-5124276|chr1:5135937-5143749	ENSMUSG00000033793.12	ENSMUST00000044369.12	NA	NA	NA	NA	3.88283	14.7519	1	1	8.14078	4.25795	263.118	0
mmu_circ_0008766	chr1:52188678-52215694:-	Gls	circBase	1045	11	27016	chr1:52168958-52188678|chr1:52215694-52219487	ENSMUSG00000026103.14	ENSMUST00000114513.8	ENSMUST00000114510	cerebellum, forebrain, PN_D21, midbrain	ANNOTATED, CDS, coding, INTERNAL, OVCODE, OVEXON	Rybak2015	3.88283	14.7519	1	1	8.14078	4.25795	263.118	0
chr1:53760981-53776679:-	chr1:53760981-53776679:-	Stk17b	CIRCexplorer2	877	6	15698	chr1:53757770-53760981|chr1:53776679-53785073	ENSMUSG00000026094.14	ENSMUST00000027263.13	NA	NA	NA	NA	3.88283	14.7519	1	1	8.14078	4.25795	263.118	0
chr1:53885328-53904434:-	chr1:53885328-53904434:-	Hecw2	CIRCexplorer2	521	4	19106	chr1:53868919-53885328|chr1:53904434-53913240	ENSMUSG00000042807.15	ENSMUST00000120904.7	NA	NA	NA	NA	3.88283	14.7519	1	1	8.14078	4.25795	263.118	0
chr1:53904248-53904434:-	chr1:53904248-53904434:-	Hecw2	CIRCexplorer2	186	1	186	chr1:53891260-53904248|chr1:53904434-53913240	ENSMUSG00000042807.15	ENSMUST00000120904.7	NA	NA	NA	NA	3.88283	14.7519	1	1	8.14078	4.25795	263.118	0
chr1:53913240-53914632:-	chr1:53913240-53914632:-	Hecw2	CIRCexplorer2	380	3	1392	chr1:53904434-53913240|chr1:53914632-53923898	ENSMUSG00000042807.15	ENSMUST00000120904.7	NA	NA	NA	NA	3.88283	14.7519	1	1	8.14078	4.25795	263.118	0
chr1:53950813-53950921:-	chr1:53950813-53950921:-	Hecw2	CIRCexplorer2	108	1	108	chr1:53942800-53950813|chr1:53950921-54040200	ENSMUSG00000042807.15	ENSMUST00000120904.7	NA	NA	NA	NA	3.88283	14.7519	1	1	8.14078	4.25795	263.118	0
mmu_circ_0008819	chr1:56871311-56899117:-	Satb2	circBase	827	4	27806	chr1:56850383-56871311|chr1:56899117-56969652	ENSMUSG00000038331.15	ENSMUST00000042857.13	ENSMUST00000042857	PN_D14, frontal_cortex	ANNOTATED, CDS, coding, INTERNAL, OVCODE, OVEXON	Rybak2015	3.88283	14.7519	1	1	8.14078	4.25795	263.118	0
chr1:58731151-58741046:+	chr1:58731151-58741046:+	Cflar	CIRCexplorer2	397	5	9895	chr1:58726732-58731151|chr1:58741046-58752338	ENSMUSG00000026031.15	ENSMUST00000140940.7	NA	NA	NA	NA	3.88283	14.7519	1	1	8.14078	4.25795	263.118	0
mmu_circ_0008854	chr1:60437055-60453762:+	Abi2	circBase	706	5	16707	chr1:60434410-60437055|chr1:60453762-60470665	ENSMUSG00000026782.15	ENSMUST00000052332.14	ENSMUST00000087417	cerebellum, hippocampus, forebrain, PN_D21	ANNOTATED, CDS, coding, INTERNAL, OVCODE, OVEXON	Rybak2015	3.88283	14.7519	1	1	8.14078	4.25795	263.118	0
mmu_circ_0008890	chr1:64566216-64576329:+	Creb1	circBase	578	4	10113	chr1:64558649-64566216|chr1:64576329-64597233	ENSMUSG00000025958.14	ENSMUST00000185594.6	ENSMUST00000049932	forebrain, hindbrain	ANNOTATED, CDS, coding, INTERNAL, OVCODE, OVEXON	Rybak2015	3.88283	14.7519	1	1	8.14078	4.25795	263.118	0
mmu_circ_0008923	chr1:71046677-71089527:-	Bard1	circBase	1727	8	42850	chr1:71031456-71046677|chr1:71089527-71102667	ENSMUSG00000026196.7	ENSMUST00000027393.7	ENSMUST00000027393	P19_exp2_D4	ANNOTATED, CDS, coding, INTERNAL, OVCODE, OVEXON	Rybak2015	3.88283	14.7519	1	1	8.14078	4.25795	263.118	0
mmu_circ_0008925	chr1:7120193-7120615:+	Pcmtd1	circBase	422	1	422	chr1:7089216-7120193|chr1:7120615-7147636	ENSMUSG00000051285.17	ENSMUST00000061280.16	ENSMUST00000061280	sy_cyto, PN_D14, olfactory_bulb, sy_cell, PN_D28, PN_D07, cerebellum, hippocampus, P19_exp1_D2, sy_snpt, forebrain, PN_D01, P19_exp1_D12, hindbrain, P19_exp2_D12, PN_D21, midbrain, P19_exp2_D4, frontal_cortex	ANNOTATED, CDS, coding, INTERNAL, OVCODE, OVEXON, UTR5	Rybak2015	3.88283	14.7519	1	1	8.14078	4.25795	263.118	0
chr1:78454753-78472634:-	chr1:78454753-78472634:-	Farsb	CIRCexplorer2	1007	10	17881	chr1:78443790-78454753|chr1:78472634-78476189	ENSMUSG00000026245.16	ENSMUST00000170217.7	NA	NA	NA	NA	3.88283	14.7519	1	1	8.14078	4.25795	263.118	0
chr1:80510276-80515635:-	chr1:80510276-80515635:-	Dock10	CIRCexplorer2	549	3	5359	chr1:80505721-80510276|chr1:80515635-80523715	ENSMUSG00000038608.15	ENSMUST00000077946.11	NA	NA	NA	NA	3.88283	14.7519	1	1	8.14078	4.25795	263.118	0
chr1:80510276-80540578:-	chr1:80510276-80540578:-	Dock10	CIRCexplorer2	2390	19	30302	chr1:80505721-80510276|chr1:80540578-80541227	ENSMUSG00000038608.15	ENSMUST00000077946.11	NA	NA	NA	NA	3.88283	14.7519	1	1	8.14078	4.25795	263.118	0
chr1:82870684-82886467:+	chr1:82870684-82886467:+	Agfg1	CIRCexplorer2	1114	8	15783	chr1:82858449-82870684|chr1:82886467-82893423	ENSMUSG00000026159.13	ENSMUST00000189220.6	NA	NA	NA	NA	3.88283	14.7519	1	1	8.14078	4.25795	263.118	0
chr1:84776316-84814969:-	chr1:84776316-84814969:-	Trip12	CIRCexplorer2	1373	6	38653	chr1:84768731-84776316|chr1:84814969-84839228	ENSMUSG00000026219.14	ENSMUST00000027421.12	NA	NA	NA	NA	3.88283	14.7519	1	1	8.14078	4.25795	263.118	0
mmu_circ_0009016	chr1:84782826-84814969:-	Trip12	circBase	1193	4	32143	chr1:84777507-84782826|chr1:84814969-84839228	ENSMUSG00000026219.14	ENSMUST00000027421.12	ENSMUST00000027421	olfactory_bulb, frontal_cortex	ANNOTATED, CDS, coding, INTERNAL, OVCODE, OVEXON, UTR5	Rybak2015	3.88283	14.7519	1	1	8.14078	4.25795	263.118	0
chr1:85673624-85679109:+	chr1:85673624-85679109:+	Sp100	CIRCexplorer2	270	3	5485	chr1:85670082-85673624|chr1:85679109-85681085	ENSMUSG00000026222.16	ENSMUST00000155094.7	NA	NA	NA	NA	3.88283	14.7519	1	1	8.14078	4.25795	263.118	0
chr1:87354403-87365279:+	chr1:87354403-87365279:+	Gigyf2	CIRCexplorer2	309	3	10876	chr1:87334334-87354403|chr1:87365279-87373996	ENSMUSG00000048000.15	ENSMUST00000027475.14	NA	NA	NA	NA	3.88283	14.7519	1	1	8.14078	4.25795	263.118	0
chr1:87428569-87433916:+	chr1:87428569-87433916:+	Gigyf2	CIRCexplorer2	396	2	5347	chr1:87425226-87428569|chr1:87433916-87436768	ENSMUSG00000048000.15	ENSMUST00000027475.14	NA	NA	NA	NA	3.88283	14.7519	1	1	8.14078	4.25795	263.118	0
chr1:93416500-93417390:-	chr1:93416500-93417390:-	Hdlbp	CIRCexplorer2	358	2	890	chr1:93414966-93416500|chr1:93417390-93417467	ENSMUSG00000034088.15	ENSMUST00000170883.7	NA	NA	NA	NA	3.88283	14.7519	1	1	8.14078	4.25795	263.118	0
mmu_circ_0009097	chr1:93497340-93500559:+	Sep-02	circBase	479	4	3219	chr1:93495665-93497340|chr1:93500559-93501506	ENSMUSG00000026276.19	ENSMUST00000027495.14	ENSMUST00000027495	forebrain	ANNOTATED, CDS, coding, INTERNAL, OVCODE, OVEXON	Rybak2015	3.88283	14.7519	1	1	8.14078	4.25795	263.118	0
chr1:93714897-93725316:-	chr1:93714897-93725316:-	Thap4	CIRCexplorer2	374	3	10419	chr1:93705655-93714897|chr1:93725316-93749846	ENSMUSG00000026279.14	ENSMUST00000190116.6	NA	NA	NA	NA	3.88283	14.7519	1	1	8.14078	4.25795	263.118	0
chr10:111273025-111280388:+	chr10:111273025-111280388:+	Osbpl8	CIRCexplorer2	562	5	7363	chr10:111272311-111273025|chr10:111280388-111282126	ENSMUSG00000020189.14	ENSMUST00000105275.8	NA	NA	NA	NA	3.88283	14.7519	1	1	8.14078	4.25795	263.118	0
chr10:115398004-115406898:+	chr10:115398004-115406898:+	Zfc3h1	CIRCexplorer2	1082	7	8894	chr10:115391066-115398004|chr10:115406898-115407874	ENSMUSG00000034163.10	ENSMUST00000036044.8	NA	NA	NA	NA	3.88283	14.7519	1	1	8.14078	4.25795	263.118	0
mmu_circ_0001971	chr10:115406352-115406898:+	Zfc3h1	circBase	375	2	546	chr10:115404297-115406352|chr10:115406898-115407874	ENSMUSG00000034163.10	ENSMUST00000036044.8	ENSMUST00000036044	hindbrain, midbrain	ANNOTATED, CDS, coding, INTERNAL, OVCODE, OVEXON	Rybak2015	3.88283	14.7519	1	1	8.14078	4.25795	263.118	0
mmu_circ_0000214	chr10:117355934-117360555:-	Cpsf6	circBase	460	3	4621	chr10:117349467-117355934|chr10:117360555-117360855	ENSMUSG00000055531.12	ENSMUST00000069168.12	NM_001013391	mm_head, mm_brain2	ANNOTATED, CDS, coding, INTERNAL, UTR3	Memczak2013	3.88283	14.7519	1	1	8.14078	4.25795	263.118	0
mmu_circ_0001989	chr10:117366080-117367988:-	Cpsf6	circBase	314	2	1908	chr10:117363120-117366080|chr10:117367988-117376838	ENSMUSG00000055531.12	ENSMUST00000069168.12	ENSMUST00000069168	forebrain, PN_D01, P19_exp1_D12, midbrain	ANNOTATED, CDS, coding, INTERNAL, OVCODE, OVEXON	Rybak2015	3.88283	14.7519	1	1	8.14078	4.25795	263.118	0
chr10:120462663-120473338:-	chr10:120462663-120473338:-	Hmga2	CIRCexplorer2	138	2	10675	chr10:120374700-120462663|chr10:120473338-120475952	ENSMUSG00000056758.14	ENSMUST00000072777.13	NA	NA	NA	NA	3.88283	14.7519	1	1	8.14078	4.25795	263.118	0
chr10:121559846-121568139:-	chr10:121559846-121568139:-	Tbk1	CIRCexplorer2	639	5	8293	chr10:121557303-121559846|chr10:121568139-121570630	ENSMUSG00000020115.3	ENSMUST00000020316.3	NA	NA	NA	NA	3.88283	14.7519	1	1	8.14078	4.25795	263.118	0
mmu_circ_0000145	chr10:12439626-12455564:-	Utrn	circBase	613	4	15938	chr10:12436392-12439626|chr10:12455564-12463285	ENSMUSG00000019820.11	ENSMUST00000076817.4	NM_011682	mm_ES, mm_brain1, mm_brain2, cerebellum, forebrain, midbrain, frontal_cortex	ANNOTATED, CDS, coding, INTERNAL	Memczak2013, Rybak2015	3.88283	14.7519	1	1	8.14078	4.25795	263.118	0
mmu_circ_0000146	chr10:14004200-14066684:+	Hivep2	circBase	177	2	62484	chr10:13966220-14004200|chr10:14066684-14110664	ENSMUSG00000015501.10	ENSMUST00000187083.6	NM_010437	mm_brain1, mm_brain2, sy_cyto, PN_D14, olfactory_bulb, sy_cell, PN_D28, PN_D07, cerebellum, hippocampus, sy_snpt, forebrain, PN_D01, hindbrain, P19_exp2_D12, PN_D21, midbrain, frontal_cortex	ALT_ACCEPTOR, coding, INTERNAL, intronic, UTR5	Memczak2013, Rybak2015	3.88283	14.7519	1	1	8.14078	4.25795	263.118	0
chr10:18094844-18096336:+	chr10:18094844-18096336:+	Reps1	CIRCexplorer2	219	2	1492	chr10:18094572-18094844|chr10:18096336-18104153	ENSMUSG00000019854.17	ENSMUST00000154718.7	NA	NA	NA	NA	3.88283	14.7519	1	1	8.14078	4.25795	263.118	0
mmu_circ_0002102	chr10:18660596-18665013:-	D10Bwg1379e	circBase	245	3	4417	chr10:18654314-18660596|chr10:18665013-18677824	ENSMUSG00000019852.7	ENSMUST00000215836.1	ENSMUST00000019999	PN_D14, forebrain	ANNOTATED, CDS, coding, INTERNAL, OVCODE, OVEXON	Rybak2015	3.88283	14.7519	1	1	8.14078	4.25795	263.118	0
chr10:23226801-23323146:-	chr10:23226801-23323146:-	Eya4	CIRCexplorer2	149	2	96345	chr10:23173123-23226801|chr10:23323146-23349761	ENSMUSG00000010461.15	ENSMUST00000092665.11	NA	NA	NA	NA	3.88283	14.7519	1	1	8.14078	4.25795	263.118	0
mmu_circ_0002169	chr10:34008992-34012137:-	Rwdd1	circBase	197	2	3145	chr10:34002567-34008992|chr10:34012137-34019365	ENSMUSG00000019782.10	ENSMUST00000019917.5	ENSMUST00000019917	olfactory_bulb, cerebellum, hippocampus, forebrain, PN_D01, PN_D21	ANNOTATED, CDS, coding, INTERNAL, OVCODE, OVERLAPTX, OVEXON	Rybak2015	3.88283	14.7519	1	1	8.14078	4.25795	263.118	0
chr10:39511738-39515669:+	chr10:39511738-39515669:+	Fyn	CIRCexplorer2	355	2	3931	chr10:39455135-39511738|chr10:39515669-39522753	ENSMUSG00000019843.14	ENSMUST00000063091.12	NA	NA	NA	NA	3.88283	14.7519	1	1	8.14078	4.25795	263.118	0
chr10:39804951-39814090:+	chr10:39804951-39814090:+	Rev3l	CIRCexplorer2	554	5	9139	chr10:39799977-39804951|chr10:39814090-39817141	ENSMUSG00000019841.15	ENSMUST00000019986.12	NA	NA	NA	NA	3.88283	14.7519	1	1	8.14078	4.25795	263.118	0
chr10:39854698-39867502:+	chr10:39854698-39867502:+	Rev3l	CIRCexplorer2	1011	6	12804	chr10:39852073-39854698|chr10:39867502-39874083	ENSMUSG00000019841.15	ENSMUST00000019986.12	NA	NA	NA	NA	3.88283	14.7519	1	1	8.14078	4.25795	263.118	0
chr10:41743041-41745921:-	chr10:41743041-41745921:-	Cep57l1	CIRCexplorer2	331	2	2880	chr10:41740961-41743041|chr10:41745921-41781483	ENSMUSG00000019813.16	ENSMUST00000186239.6	NA	NA	NA	NA	3.88283	14.7519	1	1	8.14078	4.25795	263.118	0
chr10:42783441-42796264:+	chr10:42783441-42796264:+	Sec63	CIRCexplorer2	449	5	12823	chr10:42761888-42783441|chr10:42796264-42797682	ENSMUSG00000019802.13	ENSMUST00000019937.4	NA	NA	NA	NA	3.88283	14.7519	1	1	8.14078	4.25795	263.118	0
chr10:45419136-45469218:-	chr10:45419136-45469218:-	Lin28b	CIRCexplorer2	439	3	50082	chr10:45381431-45419136|chr10:45469218-45470050	ENSMUSG00000063804.8	ENSMUST00000079390.6	NA	NA	NA	NA	3.88283	14.7519	1	1	8.14078	4.25795	263.118	0
chr10:52429192-52430216:+	chr10:52429192-52430216:+	Nus1	CIRCexplorer2	276	2	1024	chr10:52418168-52429192|chr10:52430216-52433344	ENSMUSG00000023068.16	ENSMUST00000023830.15	NA	NA	NA	NA	3.88283	14.7519	1	1	8.14078	4.25795	263.118	0
chr10:52429192-52433444:+	chr10:52429192-52433444:+	Nus1	CIRCexplorer2	376	3	4252	chr10:52418168-52429192|chr10:52433444-52436576	ENSMUSG00000023068.16	ENSMUST00000023830.15	NA	NA	NA	NA	3.88283	14.7519	1	1	8.14078	4.25795	263.118	0
mmu_circ_0000167	chr10:56123510-56151853:-	D630037F22Rik	circBase	413	4	28343	chr10:56089839-56123510|chr10:56151853-56155679	ENSMUSG00000038122.9	ENSMUST00000099739.4	NM_001033385	mm_head, sy_cell, hippocampus, forebrain, PN_D21	ANNOTATED, CDS, coding, INTERNAL	Memczak2013, Rybak2015	3.88283	14.7519	1	1	8.14078	4.25795	263.118	0
mmu_circ_0002292	chr10:57495897-57502710:+	Hsf2	circBase	588	6	6813	chr10:57486601-57495897|chr10:57502710-57504549	ENSMUSG00000019878.8	ENSMUST00000220353.1	ENSMUST00000081139	P19_exp1_D12	ANNOTATED, CDS, coding, INTERNAL, OVCODE, OVEXON	Rybak2015	3.88283	14.7519	1	1	8.14078	4.25795	263.118	0
mmu_circ_0002296	chr10:58488572-58490755:+	Ranbp2	circBase	248	2	2183	chr10:58485881-58488572|chr10:58490755-58492410	ENSMUSG00000003226.7	ENSMUST00000003310.6	ENSMUST00000003310	forebrain	ANNOTATED, CDS, coding, INTERNAL, OVCODE, OVEXON	Rybak2015	3.88283	14.7519	1	1	8.14078	4.25795	263.118	0
mmu_circ_0000171	chr10:59727956-59740822:+	Cbara1	circBase	500	3	12866	chr10:59702687-59727956|chr10:59740822-59750503	ENSMUSG00000020111.15	ENSMUST00000165563.7	NM_144822	mm_ES, mm_brain1, forebrain	ANNOTATED, CDS, coding, INTERNAL, UTR5	Memczak2013, Rybak2015	3.88283	14.7519	1	1	8.14078	4.25795	263.118	0
chr10:63015801-63018898:-	chr10:63015801-63018898:-	Hnrnph3	CIRCexplorer2	852	7	3097	chr10:63015714-63015801|chr10:63018898-63019392	ENSMUSG00000020069.16	ENSMUST00000020263.13	NA	NA	NA	NA	3.88283	14.7519	1	1	8.14078	4.25795	263.118	0
mmu_circ_0002346	chr10:63015801-63019527:-	Hnrnph3	circBase	987	8	3726	chr10:63015714-63015801|chr10:63019527-63023719	ENSMUSG00000020069.16	ENSMUST00000020263.13	ENSMUST00000020263	P19_exp1_D4, P19_exp1_D12, P19_exp2_D4	ANNOTATED, CDS, coding, INTERNAL, OVCODE, OVERLAPTX, OVEXON, UTR5	Rybak2015	3.88283	14.7519	1	1	8.14078	4.25795	263.118	0
chr10:67240662-67245636:+	chr10:67240662-67245636:+	Jmjd1c	CIRCexplorer2	670	4	4974	chr10:67240076-67240662|chr10:67245636-67246033	ENSMUSG00000037876.17	ENSMUST00000174408.7	NA	NA	NA	NA	3.88283	14.7519	1	1	8.14078	4.25795	263.118	0
chr10:70142578-70175167:+	chr10:70142578-70175167:+	Ccdc6	CIRCexplorer2	701	5	32589	chr10:70097581-70142578|chr10:70175167-70182159	ENSMUSG00000048701.13	ENSMUST00000147545.7	NA	NA	NA	NA	3.88283	14.7519	1	1	8.14078	4.25795	263.118	0
mmu_circ_0002402	chr10:75230681-75248644:+	Specc1l	circBase	2186	4	17963	chr10:75212219-75230681|chr10:75248644-75257867	ENSMUSG00000033444.14	ENSMUST00000218766.1	ENSMUST00000105421	PN_D21, midbrain	ANNOTATED, CDS, coding, INTERNAL, OVCODE, OVEXON, UTR5	Rybak2015	3.88283	14.7519	1	1	8.14078	4.25795	263.118	0
mmu_circ_0002428	chr10:7919113-7924872:-	Tab2	circBase	1689	2	5759	chr10:7911548-7919113|chr10:7924872-7955800	ENSMUSG00000015755.16	ENSMUST00000146444.7	ENSMUST00000146444	PN_D07	ANNOTATED, CDS, coding, INTERNAL, OVCODE, OVEXON, UTR5	Rybak2015	3.88283	14.7519	1	1	8.14078	4.25795	263.118	0
chr10:79542404-79549679:-	chr10:79542404-79549679:-	Mier2	CIRCexplorer2	1077	10	7275	chr10:79541934-79542404|chr10:79549679-79550315	ENSMUSG00000042570.14	ENSMUST00000062855.14	NA	NA	NA	NA	3.88283	14.7519	1	1	8.14078	4.25795	263.118	0
chr10:79930634-79932078:+	chr10:79930634-79932078:+	Arid3a	CIRCexplorer2	967	2	1444	chr10:79927256-79930634|chr10:79932078-79946484	ENSMUSG00000019564.12	ENSMUST00000019708.11	NA	NA	NA	NA	3.88283	14.7519	1	1	8.14078	4.25795	263.118	0
chr10:80082614-80086432:-	chr10:80082614-80086432:-	Sbno2	CIRCexplorer2	362	3	3818	chr10:80072518-80082614|chr10:80086432-80102609	ENSMUSG00000035673.10	ENSMUST00000219260.1	NA	NA	NA	NA	3.88283	14.7519	1	1	8.14078	4.25795	263.118	0
chr10:80716473-80719812:-	chr10:80716473-80719812:-	Ap3d1	CIRCexplorer2	904	4	3339	chr10:80716012-80716473|chr10:80719812-80721119	ENSMUSG00000020198.8	ENSMUST00000020420.8	NA	NA	NA	NA	3.88283	14.7519	1	1	8.14078	4.25795	263.118	0
mmu_circ_0000193	chr10:82368570-82383844:+	Gm4924	circBase	270	3	15274	chr10:82354381-82368570|chr10:82383844-82400753	ENSMUSG00000073427.4	ENSMUST00000211099.1		mm_ES, mm_brain1	INTERGENIC	Memczak2013	3.88283	14.7519	1	1	8.14078	4.25795	263.118	0
mmu_circ_0002510	chr10:84969862-84970824:+	Ric8b	circBase	325	2	962	chr10:84958110-84969862|chr10:84970824-84980047	ENSMUSG00000035620.15	ENSMUST00000038523.14	ENSMUST00000038523	PN_D28	ANNOTATED, CDS, coding, INTERNAL, OVCODE, OVEXON	Rybak2015	3.88283	14.7519	1	1	8.14078	4.25795	263.118	0
chr10:86804780-86825295:+	chr10:86804780-86825295:+	AC152453.1	CIRCexplorer2	1121	11	20515	chr10:86763997-86804780|chr10:86825295-86831699	ENSMUSG00000112743.1	ENSMUST00000218802.1	NA	NA	NA	NA	3.88283	14.7519	1	1	8.14078	4.25795	263.118	0
chr10:88110298-88114701:-	chr10:88110298-88114701:-	Parpbp	CIRCexplorer2	442	3	4403	chr10:88093727-88110298|chr10:88114701-88124807	ENSMUSG00000035365.15	ENSMUST00000048518.15	NA	NA	NA	NA	3.88283	14.7519	1	1	8.14078	4.25795	263.118	0
chr10:89772586-89789381:+	chr10:89772586-89789381:+	Uhrf1bp1l	CIRCexplorer2	1061	8	16795	chr10:89745288-89772586|chr10:89789381-89790550	ENSMUSG00000019951.10	ENSMUST00000020112.6	NA	NA	NA	NA	3.88283	14.7519	1	1	8.14078	4.25795	263.118	0
chr10:94718851-94750659:+	chr10:94718851-94750659:+	Cep83	CIRCexplorer2	1438	9	31808	chr10:94689046-94718851|chr10:94750659-94766441	ENSMUSG00000020024.7	ENSMUST00000020212.5	NA	NA	NA	NA	3.88283	14.7519	1	1	8.14078	4.25795	263.118	0
chr11:101517270-101526639:-	chr11:101517270-101526639:-	Brca1	CIRCexplorer2	3558	3	9369	chr11:101512849-101517270|chr11:101526639-101528000	ENSMUSG00000017146.12	ENSMUST00000017290.10	NA	NA	NA	NA	3.88283	14.7519	1	1	8.14078	4.25795	263.118	0
mmu_circ_0000327	chr11:104350486-104368778:-	1700081L11Rik	circBase	574	4	18292	chr11:104343673-104350486|chr11:104368778-104378684	ENSMUSG00000018412.16	ENSMUST00000106977.7	NM_001081045	mm_ES, mm_head, PN_D01, midbrain	ANNOTATED, CDS, coding, INTERNAL	Memczak2013, Rybak2015	3.88283	14.7519	1	1	8.14078	4.25795	263.118	0
mmu_circ_0000329	chr11:104356683-104378826:-	1700081L11Rik	circBase	550	4	22143	chr11:104350652-104356683|chr11:104378826-104423921	ENSMUSG00000018412.16	ENSMUST00000106977.7	NM_001081045	mm_head, mm_brain1, mm_brain2, sy_cyto, PN_D14, sy_cell, PN_D07, cerebellum, sy_snpt, forebrain, PN_D01, PN_D21, frontal_cortex	ANNOTATED, CDS, coding, INTERNAL	Memczak2013, Rybak2015	3.88283	14.7519	1	1	8.14078	4.25795	263.118	0
chr11:104512900-104526977:-	chr11:104512900-104526977:-	Cdc27	CIRCexplorer2	1192	8	14077	chr11:104510299-104512900|chr11:104526977-104528262	ENSMUSG00000020687.13	ENSMUST00000093923.8	NA	NA	NA	NA	3.88283	14.7519	1	1	8.14078	4.25795	263.118	0
mmu_circ_0002693	chr11:105240360-105247595:+	Tlk2	circBase	437	4	7235	chr11:105221353-105240360|chr11:105247595-105249484	ENSMUSG00000020694.16	ENSMUST00000106939.8	ENSMUST00000106939	PN_D07, cerebellum, forebrain, PN_D01, P19_exp2_D12	ANNOTATED, CDS, coding, INTERNAL, OVCODE, OVEXON	Rybak2015	3.88283	14.7519	1	1	8.14078	4.25795	263.118	0
chr11:105241568-105249637:+	chr11:105241568-105249637:+	Tlk2	CIRCexplorer2	494	4	8069	chr11:105240456-105241568|chr11:105249637-105253290	ENSMUSG00000020694.16	ENSMUST00000106939.8	NA	NA	NA	NA	3.88283	14.7519	1	1	8.14078	4.25795	263.118	0
chr11:105271098-105275948:+	chr11:105271098-105275948:+	Tlk2	CIRCexplorer2	251	2	4850	chr11:105269795-105271098|chr11:105275948-105279117	ENSMUSG00000020694.16	ENSMUST00000106939.8	NA	NA	NA	NA	3.88283	14.7519	1	1	8.14078	4.25795	263.118	0
mmu_circ_0002734	chr11:107592705-107620214:+	Helz	circBase	1648	10	27509	chr11:107577899-107592705|chr11:107620214-107626534	ENSMUSG00000020721.16	ENSMUST00000100305.7	ENSMUST00000106746	PN_D14, sy_cell, cerebellum, hippocampus, sy_snpt, forebrain, PN_D01, midbrain, frontal_cortex	ANNOTATED, CDS, coding, INTERNAL, OVCODE, OVEXON	Rybak2015	3.88283	14.7519	1	1	8.14078	4.25795	263.118	0
chr11:109489767-109525494:+	chr11:109489767-109525494:+	Arsg	CIRCexplorer2	1231	4	35727	chr11:109485757-109489767|chr11:109525494-109527745	ENSMUSG00000020604.13	ENSMUST00000020928.12	NA	NA	NA	NA	3.88283	14.7519	1	1	8.14078	4.25795	263.118	0
chr11:11748310-11754174:+	chr11:11748310-11754174:+	Ikzf1	CIRCexplorer2	429	2	5864	chr11:11741009-11748310|chr11:11754174-11758194	ENSMUSG00000018654.17	ENSMUST00000065433.11	NA	NA	NA	NA	3.88283	14.7519	1	1	8.14078	4.25795	263.118	0
mmu_circ_0002796	chr11:117997440-118014722:+	Pgs1	circBase	1408	7	17282	chr11:117987013-117997440|chr11:118014722-118019606	ENSMUSG00000017715.11	ENSMUST00000132676.7	ENSMUST00000132676	forebrain	ANNOTATED, CDS, coding, INTERNAL, OVCODE, OVEXON	Rybak2015	3.88283	14.7519	1	1	8.14078	4.25795	263.118	0
chr11:121285421-121298855:+	chr11:121285421-121298855:+	Foxk2	CIRCexplorer2	1157	6	13434	chr11:121260522-121285421|chr11:121298855-121299583	ENSMUSG00000039275.9	ENSMUST00000106113.1	NA	NA	NA	NA	3.88283	14.7519	1	1	8.14078	4.25795	263.118	0
mmu_circ_0002872	chr11:20703710-20712315:-	Aftph	circBase	459	4	8605	chr11:20698373-20703710|chr11:20712315-20725684	ENSMUSG00000049659.15	ENSMUST00000146722.8	ENSMUST00000035350	PN_D14, PN_D07, cerebellum, forebrain, hindbrain, P19_exp2_D12, PN_D21, P19_exp2_D4, frontal_cortex	ANNOTATED, CDS, coding, INTERNAL, OVCODE, OVEXON	Rybak2015	3.88283	14.7519	1	1	8.14078	4.25795	263.118	0
mmu_circ_0002880	chr11:21652225-21664385:+	Wdpcp	circBase	315	5	12160	chr11:21572370-21652225|chr11:21664385-21689567	ENSMUSG00000020319.9	ENSMUST00000020568.9	ENSMUST00000149757	forebrain, frontal_cortex	ANNOTATED, INTERNAL, ncRNA, OVCODE, OVEXON	Rybak2015	3.88283	14.7519	1	1	8.14078	4.25795	263.118	0
chr11:21711461-21748941:+	chr11:21711461-21748941:+	Wdpcp	CIRCexplorer2	987	4	37480	chr11:21695305-21711461|chr11:21748941-21813359	ENSMUSG00000020319.9	ENSMUST00000020568.9	NA	NA	NA	NA	3.88283	14.7519	1	1	8.14078	4.25795	263.118	0
chr11:23289757-23291631:+	chr11:23289757-23291631:+	Xpo1	CIRCexplorer2	364	2	1874	chr11:23287451-23289757|chr11:23291631-23293771	ENSMUSG00000020290.14	ENSMUST00000020538.12	NA	NA	NA	NA	3.88283	14.7519	1	1	8.14078	4.25795	263.118	0
chr11:23363790-23364512:+	chr11:23363790-23364512:+	Usp34	CIRCexplorer2	722	1	722	chr11:23363188-23363790|chr11:23364512-23367338	ENSMUSG00000056342.16	ENSMUST00000180046.7	NA	NA	NA	NA	3.88283	14.7519	1	1	8.14078	4.25795	263.118	0
chr11:29465610-29482386:+	chr11:29465610-29482386:+	Ccdc88a	CIRCexplorer2	875	5	16776	chr11:29464190-29465610|chr11:29482386-29482597	ENSMUSG00000032740.16	ENSMUST00000040182.12	NA	NA	NA	NA	3.88283	14.7519	1	1	8.14078	4.25795	263.118	0
mmu_circ_0002967	chr11:30791091-30792038:+	Psme4	circBase	258	2	947	chr11:30772224-30791091|chr11:30792038-30802813	ENSMUSG00000040850.17	ENSMUST00000041231.13	ENSMUST00000041231	PN_D28, PN_D07, forebrain, PN_D01, PN_D21	ANNOTATED, CDS, coding, INTERNAL, OVCODE, OVEXON	Rybak2015	3.88283	14.7519	1	1	8.14078	4.25795	263.118	0
mmu_circ_0002974	chr11:30934671-30935445:-	Erlec1	circBase	232	3	774	chr11:30931848-30934671|chr11:30935445-30939496	ENSMUSG00000020311.17	ENSMUST00000129593.8	ENSMUST00000129593	forebrain	ANNOTATED, CDS, coding, INTERNAL, OVCODE, OVEXON, UTR3	Rybak2015	3.88283	14.7519	1	1	8.14078	4.25795	263.118	0
chr11:3220243-3221294:+	chr11:3220243-3221294:+	Eif4enif1	CIRCexplorer2	489	2	1051	chr11:3215719-3220243|chr11:3221294-3224631	ENSMUSG00000020454.17	ENSMUST00000020734.10	NA	NA	NA	NA	3.88283	14.7519	1	1	8.14078	4.25795	263.118	0
chr11:34438274-34514536:-	chr11:34438274-34514536:-	Dock2	CIRCexplorer2	529	5	76262	chr11:34312557-34438274|chr11:34514536-34687507	ENSMUSG00000020143.15	ENSMUST00000093193.11	NA	NA	NA	NA	3.88283	14.7519	1	1	8.14078	4.25795	263.118	0
chr11:34514427-34721064:-	chr11:34514427-34721064:-	Dock2	CIRCexplorer2	1906	17	206637	chr11:34503414-34514427|chr11:34721064-34727317	ENSMUSG00000020143.15	ENSMUST00000093193.11	NA	NA	NA	NA	3.88283	14.7519	1	1	8.14078	4.25795	263.118	0
chr11:35819873-35821225:-	chr11:35819873-35821225:-	Rars	CIRCexplorer2	235	2	1352	chr11:35817528-35819873|chr11:35821225-35824395	ENSMUSG00000018848.4	ENSMUST00000018992.3	NA	NA	NA	NA	3.88283	14.7519	1	1	8.14078	4.25795	263.118	0
chr11:43739716-43745447:-	chr11:43739716-43745447:-	Ttc1	CIRCexplorer2	537	3	5731	chr11:43738833-43739716|chr11:43745447-43747921	ENSMUSG00000041278.10	ENSMUST00000109278.7	NA	NA	NA	NA	3.88283	14.7519	1	1	8.14078	4.25795	263.118	0
chr11:4782186-4784563:-	chr11:4782186-4784563:-	Nf2	CIRCexplorer2	294	2	2377	chr11:4768273-4782186|chr11:4784563-4787443	ENSMUSG00000009073.16	ENSMUST00000109910.8	NA	NA	NA	NA	3.88283	14.7519	1	1	8.14078	4.25795	263.118	0
chr11:4899790-4922025:+	chr11:4899790-4922025:+	Thoc5	CIRCexplorer2	1469	14	22235	chr11:4895378-4899790|chr11:4922025-4922138	ENSMUSG00000034274.11	ENSMUST00000101615.8	NA	NA	NA	NA	3.88283	14.7519	1	1	8.14078	4.25795	263.118	0
mmu_circ_0003074	chr11:50052775-50052970:+	Rnf130	circBase	195	1	195	chr11:50025647-50052775|chr11:50052970-50071170	ENSMUSG00000020376.16	ENSMUST00000054684.13	ENSMUST00000102776	midbrain	ANNOTATED, CDS, coding, INTERNAL, OVCODE, OVEXON	Rybak2015	3.88283	14.7519	1	1	8.14078	4.25795	263.118	0
mmu_circ_0003085	chr11:50301757-50308929:-	Canx	circBase	721	5	7172	chr11:50301054-50301757|chr11:50308929-50310371	ENSMUSG00000020368.15	ENSMUST00000179865.7	ENSMUST00000020637	PN_D14, cerebellum, forebrain, hindbrain, PN_D21, frontal_cortex	ANNOTATED, CDS, coding, INTERNAL, OVCODE, OVEXON	Rybak2015	3.88283	14.7519	1	1	8.14078	4.25795	263.118	0
mmu_circ_0003087	chr11:50304325-50308929:-	Canx	circBase	607	4	4604	chr11:50301871-50304325|chr11:50308929-50310371	ENSMUSG00000020368.15	ENSMUST00000179865.7	ENSMUST00000020637	hippocampus, PN_D21	ANNOTATED, CDS, coding, INTERNAL, OVCODE, OVEXON	Rybak2015	3.88283	14.7519	1	1	8.14078	4.25795	263.118	0
mmu_circ_0003088	chr11:50307469-50308929:-	Canx	circBase	417	3	1460	chr11:50304515-50307469|chr11:50308929-50310371	ENSMUSG00000020368.15	ENSMUST00000179865.7	ENSMUST00000020637	sy_cyto, PN_D14, olfactory_bulb, sy_cell, PN_D28, PN_D07, cerebellum, hippocampus, P19_exp1_D4, sy_snpt, forebrain, PN_D01, hindbrain, PN_D21	ANNOTATED, CDS, coding, INTERNAL, OVCODE, OVEXON	Rybak2015	3.88283	14.7519	1	1	8.14078	4.25795	263.118	0
chr11:51708934-51734661:-	chr11:51708934-51734661:-	Sec24a	CIRCexplorer2	1809	14	25727	chr11:51707303-51708934|chr11:51734661-51736350	ENSMUSG00000036391.16	ENSMUST00000109097.8	NA	NA	NA	NA	3.88283	14.7519	1	1	8.14078	4.25795	263.118	0
chr11:52117986-52119304:+	chr11:52117986-52119304:+	Ppp2ca	CIRCexplorer2	426	3	1318	chr11:52113329-52117986|chr11:52119304-52120932	ENSMUSG00000020349.4	ENSMUST00000020608.2	NA	NA	NA	NA	3.88283	14.7519	1	1	8.14078	4.25795	263.118	0
mmu_circ_0003124	chr11:53399588-53402566:+	Aff4	circBase	1007	2	2978	chr11:53398399-53399588|chr11:53402566-53404355	ENSMUSG00000049470.13	ENSMUST00000060945.11	ENSMUST00000060945	cerebellum, hindbrain, midbrain	ANNOTATED, CDS, coding, INTERNAL, OVCODE, OVEXON	Rybak2015	3.88283	14.7519	1	1	8.14078	4.25795	263.118	0
mmu_circ_0003134	chr11:54546372-54568496:+	Rapgef6	circBase	355	4	22124	chr11:54543649-54546372|chr11:54568496-54610787	ENSMUSG00000037533.19	ENSMUST00000102743.9	ENSMUST00000102743	PN_D21	ANNOTATED, CDS, coding, INTERNAL, OVCODE, OVEXON	Rybak2015	3.88283	14.7519	1	1	8.14078	4.25795	263.118	0
chr11:54840929-54853299:-	chr11:54840929-54853299:-	Lyrm7	CIRCexplorer2	499	4	12370	chr11:54834857-54840929|chr11:54853299-54860551	ENSMUSG00000020268.13	ENSMUST00000148070.7	NA	NA	NA	NA	3.88283	14.7519	1	1	8.14078	4.25795	263.118	0
chr11:60432332-60438573:+	chr11:60432332-60438573:+	Gid4	CIRCexplorer2	341	3	6241	chr11:60424833-60432332|chr11:60438573-60441978	ENSMUSG00000018415.14	ENSMUST00000139477.7	NA	NA	NA	NA	3.88283	14.7519	1	1	8.14078	4.25795	263.118	0
chr11:62131829-62161910:+	chr11:62131829-62161910:+	Specc1	CIRCexplorer2	866	7	30081	chr11:62128407-62131829|chr11:62161910-62205383	ENSMUSG00000042331.13	ENSMUST00000202389.3	NA	NA	NA	NA	3.88283	14.7519	1	1	8.14078	4.25795	263.118	0
chr11:62376634-62401267:-	chr11:62376634-62401267:-	Ncor1	CIRCexplorer2	1337	11	24633	chr11:62373622-62376634|chr11:62401267-62403798	ENSMUSG00000018501.17	ENSMUST00000101066.9	NA	NA	NA	NA	3.88283	14.7519	1	1	8.14078	4.25795	263.118	0
chr11:62829102-62840744:+	chr11:62829102-62840744:+	Trim16	CIRCexplorer2	945	5	11642	chr11:62820999-62829102|chr11:62840744-62850571	ENSMUSG00000047821.16	ENSMUST00000072639.9	NA	NA	NA	NA	3.88283	14.7519	1	1	8.14078	4.25795	263.118	0
mmu_circ_0003202	chr11:6313787-6316855:+	Ogdh	circBase	283	2	3068	chr11:6297199-6313787|chr11:6316855-6324877	ENSMUSG00000020456.17	ENSMUST00000093350.9	ENSMUST00000081894	PN_D07, cerebellum, forebrain, midbrain, P19_exp2_D4	ANNOTATED, CDS, coding, INTERNAL, OVCODE, OVEXON	Rybak2015	3.88283	14.7519	1	1	8.14078	4.25795	263.118	0
mmu_circ_0003234	chr11:65706983-65735366:-	Map2k4	circBase	595	5	28383	chr11:65696365-65706983|chr11:65735366-65756268	ENSMUSG00000033352.11	ENSMUST00000046963.9	ENSMUST00000046963	PN_D14, sy_cell, PN_D28	ANNOTATED, CDS, coding, INTERNAL, OVCODE, OVEXON	Rybak2015	3.88283	14.7519	1	1	8.14078	4.25795	263.118	0
chr11:68477443-68492030:+	chr11:68477443-68492030:+	Pik3r5	CIRCexplorer2	622	5	14587	chr11:68476373-68477443|chr11:68492030-68492251	ENSMUSG00000020901.13	ENSMUST00000021283.7	NA	NA	NA	NA	3.88283	14.7519	1	1	8.14078	4.25795	263.118	0
chr11:70671007-70686441:-	chr11:70671007-70686441:-	Camta2	CIRCexplorer2	3256	17	15434	chr11:70670736-70671007|chr11:70686441-70687885	ENSMUSG00000040712.16	ENSMUST00000108545.8	NA	NA	NA	NA	3.88283	14.7519	1	1	8.14078	4.25795	263.118	0
chr11:70917314-70923241:+	chr11:70917314-70923241:+	Rabep1	CIRCexplorer2	789	4	5927	chr11:70908517-70917314|chr11:70923241-70925771	ENSMUSG00000020817.16	ENSMUST00000076270.12	NA	NA	NA	NA	3.88283	14.7519	1	1	8.14078	4.25795	263.118	0
mmu_circ_0000286	chr11:72712156-72714483:+	Ankfy1	circBase	312	2	2327	chr11:72690034-72712156|chr11:72714483-72722627	ENSMUSG00000020790.14	ENSMUST00000150172.7	NM_009671	mm_ES, mm_head, PN_D14, olfactory_bulb, sy_cell, PN_D07, forebrain, P19_exp1_D12, PN_D21, P19_exp2_D4	ANNOTATED, CDS, coding, INTERNAL	Memczak2013, Rybak2015	3.88283	14.7519	1	1	8.14078	4.25795	263.118	0
chr11:76092220-76134528:-	chr11:76092220-76134528:-	Vps53	CIRCexplorer2	825	7	42308	chr11:76082684-76092220|chr11:76134528-76136198	ENSMUSG00000017288.15	ENSMUST00000056601.10	NA	NA	NA	NA	3.88283	14.7519	1	1	8.14078	4.25795	263.118	0
chr11:76113940-76117805:-	chr11:76113940-76117805:-	Vps53	CIRCexplorer2	429	3	3865	chr11:76102088-76113940|chr11:76117805-76121517	ENSMUSG00000017288.15	ENSMUST00000056601.10	NA	NA	NA	NA	3.88283	14.7519	1	1	8.14078	4.25795	263.118	0
chr11:76461292-76479180:-	chr11:76461292-76479180:-	Abr	CIRCexplorer2	671	6	17888	chr11:76459346-76461292|chr11:76479180-76486437	ENSMUSG00000017631.18	ENSMUST00000094012.10	NA	NA	NA	NA	3.88283	14.7519	1	1	8.14078	4.25795	263.118	0
chr11:79943230-79957388:-	chr11:79943230-79957388:-	Utp6	CIRCexplorer2	996	10	14158	chr11:79942207-79943230|chr11:79957388-79958785	ENSMUSG00000035575.11	ENSMUST00000108241.7	NA	NA	NA	NA	3.88283	14.7519	1	1	8.14078	4.25795	263.118	0
chr11:80112748-80133306:+	chr11:80112748-80133306:+	Atad5	CIRCexplorer2	2055	10	20558	chr11:80111571-80112748|chr11:80133306-80134028	ENSMUSG00000017550.14	ENSMUST00000017694.6	NA	NA	NA	NA	3.88283	14.7519	1	1	8.14078	4.25795	263.118	0
chr11:80323358-80330705:+	chr11:80323358-80330705:+	Rhbdl3	CIRCexplorer2	374	2	7347	chr11:80319716-80323358|chr11:80330705-80331794	ENSMUSG00000017692.8	ENSMUST00000017836.7	NA	NA	NA	NA	3.88283	14.7519	1	1	8.14078	4.25795	263.118	0
mmu_circ_0003463	chr11:83948444-83949694:+	Ddx52	circBase	256	2	1250	chr11:83946290-83948444|chr11:83949694-83951289	ENSMUSG00000020677.7	ENSMUST00000049257.7	ENSMUST00000049257	PN_D14, sy_cell, PN_D28, forebrain, PN_D01, hindbrain, midbrain	ANNOTATED, CDS, coding, INTERNAL, OVCODE, OVEXON	Rybak2015	3.88283	14.7519	1	1	8.14078	4.25795	263.118	0
mmu_circ_0003469	chr11:84008617-84009550:+	Synrg	circBase	933	1	933	chr11:84002235-84008617|chr11:84009550-84019359	ENSMUSG00000034940.15	ENSMUST00000049714.14	ENSMUST00000092834	forebrain	ANNOTATED, CDS, coding, INTERNAL, OVCODE, OVEXON	Rybak2015	3.88283	14.7519	1	1	8.14078	4.25795	263.118	0
mmu_circ_0003473	chr11:84467460-84473166:-	Aatf	circBase	563	4	5706	chr11:84449187-84467460|chr11:84473166-84509658	ENSMUSG00000018697.14	ENSMUST00000018841.2	ENSMUST00000018841	PN_D07, forebrain, PN_D01	ANNOTATED, CDS, coding, INTERNAL, OVCODE, OVEXON	Rybak2015	3.88283	14.7519	1	1	8.14078	4.25795	263.118	0
chr11:84834334-84854167:-	chr11:84834334-84854167:-	Ggnbp2	CIRCexplorer2	1366	8	19833	chr11:84833213-84834334|chr11:84854167-84858439	ENSMUSG00000020530.14	ENSMUST00000172405.7	NA	NA	NA	NA	3.88283	14.7519	1	1	8.14078	4.25795	263.118	0
chr11:85032068-85036639:-	chr11:85032068-85036639:-	Usp32	CIRCexplorer2	273	2	4571	chr11:85030564-85032068|chr11:85036639-85039200	ENSMUSG00000000804.14	ENSMUST00000108075.8	NA	NA	NA	NA	3.88283	14.7519	1	1	8.14078	4.25795	263.118	0
chr11:85200293-85204323:-	chr11:85200293-85204323:-	Appbp2	CIRCexplorer2	389	4	4030	chr11:85198151-85200293|chr11:85204323-85209939	ENSMUSG00000018481.9	ENSMUST00000018625.9	NA	NA	NA	NA	3.88283	14.7519	1	1	8.14078	4.25795	263.118	0
chr11:85365551-85395420:+	chr11:85365551-85395420:+	Bcas3	CIRCexplorer2	265	3	29869	chr11:85359679-85365551|chr11:85395420-85415651	ENSMUSG00000059439.15	ENSMUST00000108056.7	NA	NA	NA	NA	3.88283	14.7519	1	1	8.14078	4.25795	263.118	0
mmu_circ_0003494	chr11:86135258-86157878:-	Brip1	circBase	1470	8	22620	chr11:86110502-86135258|chr11:86157878-86186964	ENSMUSG00000034329.16	ENSMUST00000044423.3	ENSMUST00000044423	P19_exp1_D12	ANNOTATED, CDS, coding, INTERNAL, OVCODE, OVEXON	Rybak2015	3.88283	14.7519	1	1	8.14078	4.25795	263.118	0
chr11:86730210-86730831:-	chr11:86730210-86730831:-	Cltc	CIRCexplorer2	288	2	621	chr11:86726452-86730210|chr11:86730831-86732504	ENSMUSG00000047126.17	ENSMUST00000103186.10	NA	NA	NA	NA	3.88283	14.7519	1	1	8.14078	4.25795	263.118	0
mmu_circ_0000307	chr11:87146933-87149363:+	Trim37	circBase	192	2	2430	chr11:87145586-87146933|chr11:87149363-87159820	ENSMUSG00000018548.15	ENSMUST00000041282.12	NM_197987	mm_head, PN_D28, cerebellum, hippocampus, PN_D21, frontal_cortex	ANNOTATED, CDS, coding, INTERNAL	Memczak2013, Rybak2015	3.88283	14.7519	1	1	8.14078	4.25795	263.118	0
mmu_circ_0003531	chr11:88073056-88076374:+	Vezf1	circBase	943	3	3318	chr11:88068433-88073056|chr11:88076374-88078402	ENSMUSG00000018377.10	ENSMUST00000018521.10	ENSMUST00000018521	PN_D14, P19_exp1_D4, PN_D01, hindbrain	ANNOTATED, CDS, coding, INTERNAL, OVCODE, OVEXON	Rybak2015	3.88283	14.7519	1	1	8.14078	4.25795	263.118	0
chr11:88934577-88935951:-	chr11:88934577-88935951:-	Scpep1	CIRCexplorer2	223	2	1374	chr11:88933561-88934577|chr11:88935951-88937013	ENSMUSG00000000278.10	ENSMUST00000000287.8	NA	NA	NA	NA	3.88283	14.7519	1	1	8.14078	4.25795	263.118	0
mmu_circ_0003537	chr11:89042161-89049900:-	Dgke	circBase	366	4	7739	chr11:89041559-89042161|chr11:89049900-89050318	ENSMUSG00000000276.11	ENSMUST00000107894.7	ENSMUST00000152772	cerebellum, forebrain, midbrain	ANNOTATED, CDS, coding, INTERNAL, OVCODE, OVEXON, UTR3	Rybak2015	3.88283	14.7519	1	1	8.14078	4.25795	263.118	0
chr11:90671083-90674819:-	chr11:90671083-90674819:-	Tom1l1	CIRCexplorer2	495	4	3736	chr11:90661889-90671083|chr11:90674819-90683234	ENSMUSG00000020541.12	ENSMUST00000020849.8	NA	NA	NA	NA	3.88283	14.7519	1	1	8.14078	4.25795	263.118	0
mmu_circ_0000313	chr11:93905158-93912458:+	Mbtd1	circBase	541	4	7300	chr11:93886062-93905158|chr11:93912458-93921366	ENSMUSG00000059474.13	ENSMUST00000107853.7	NM_134012	mm_brain1, mm_brain2, sy_cyto, P19_exp2_D0, PN_D14, olfactory_bulb, PN_D07, cerebellum, hippocampus, P19_exp1_D4, forebrain, hindbrain, PN_D21, P19_exp2_D4, frontal_cortex	ANNOTATED, CDS, coding, INTERNAL, UTR5	Memczak2013, Rybak2015	3.88283	14.7519	1	1	8.14078	4.25795	263.118	0
mmu_circ_0003563	chr11:94303841-94309691:-	Luc7l3	circBase	252	3	5850	chr11:94301579-94303841|chr11:94309691-94321689	ENSMUSG00000020863.15	ENSMUST00000166312.7	ENSMUST00000166312	P19_exp2_D4	ANNOTATED, CDS, coding, INTERNAL, OVCODE, OVEXON	Rybak2015	3.88283	14.7519	1	1	8.14078	4.25795	263.118	0
chr11:97226728-97238258:-	chr11:97226728-97238258:-	Npepps	CIRCexplorer2	645	6	11530	chr11:97224793-97226728|chr11:97238258-97240928	ENSMUSG00000001441.13	ENSMUST00000167806.7	NA	NA	NA	NA	3.88283	14.7519	1	1	8.14078	4.25795	263.118	0
chr11:97719729-97732755:-	chr11:97719729-97732755:-	Pip4k2b	CIRCexplorer2	1011	8	13026	chr11:97718939-97719729|chr11:97732755-97744445	ENSMUSG00000018547.8	ENSMUST00000018691.8	NA	NA	NA	NA	3.88283	14.7519	1	1	8.14078	4.25795	263.118	0
mmu_circ_0003605	chr11:97877956-97879588:-	Fbxo47	circBase	376	2	1632	chr11:97872934-97877956|chr11:97879588-97883922	ENSMUSG00000070336.3	ENSMUST00000093939.3	ENSMUST00000093939	forebrain	ANNOTATED, CDS, coding, INTERNAL, OVCODE, OVEXON, UTR5	Rybak2015	3.88283	14.7519	1	1	8.14078	4.25795	263.118	0
chr11:99000973-99001132:-	chr11:99000973-99001132:-	Top2a	CIRCexplorer2	159	1	159	chr11:99000851-99000973|chr11:99001132-99001349	ENSMUSG00000020914.17	ENSMUST00000068031.7	NA	NA	NA	NA	3.88283	14.7519	1	1	8.14078	4.25795	263.118	0
chr11:99009589-99010599:-	chr11:99009589-99010599:-	Top2a	CIRCexplorer2	453	4	1010	chr11:99009322-99009589|chr11:99010599-99010905	ENSMUSG00000020914.17	ENSMUST00000068031.7	NA	NA	NA	NA	3.88283	14.7519	1	1	8.14078	4.25795	263.118	0
chr12:100325543-100376248:-	chr12:100325543-100376248:-	Ttc7b	CIRCexplorer2	793	6	50705	chr12:100301770-100325543|chr12:100376248-100382120	ENSMUSG00000033530.8	ENSMUST00000062957.7	NA	NA	NA	NA	3.88283	14.7519	1	1	8.14078	4.25795	263.118	0
chr12:100415134-100466310:-	chr12:100415134-100466310:-	Ttc7b	CIRCexplorer2	505	4	51176	chr12:100407063-100415134|chr12:100466310-100495271	ENSMUSG00000033530.8	ENSMUST00000062957.7	NA	NA	NA	NA	3.88283	14.7519	1	1	8.14078	4.25795	263.118	0
chr12:100595814-100597973:-	chr12:100595814-100597973:-	Rps6ka5	CIRCexplorer2	188	2	2159	chr12:100581446-100595814|chr12:100597973-100615996	ENSMUSG00000021180.9	ENSMUST00000222731.1	NA	NA	NA	NA	3.88283	14.7519	1	1	8.14078	4.25795	263.118	0
mmu_circ_0003651	chr12:100654270-100678589:-	Rps6ka5	circBase	291	2	24319	chr12:100619641-100654270|chr12:100678589-100724780	ENSMUSG00000021180.9	ENSMUST00000222731.1	ENSMUST00000043599	PN_D01	ANNOTATED, CDS, coding, INTERNAL, OVCODE, OVEXON	Rybak2015	3.88283	14.7519	1	1	8.14078	4.25795	263.118	0
chr12:100944846-100953431:-	chr12:100944846-100953431:-	Ccdc88c	CIRCexplorer2	1530	4	8585	chr12:100942124-100944846|chr12:100953431-100954163	ENSMUSG00000021182.15	ENSMUST00000068411.4	NA	NA	NA	NA	3.88283	14.7519	1	1	8.14078	4.25795	263.118	0
chr12:105710144-105716079:+	chr12:105710144-105716079:+	Ak7	CIRCexplorer2	396	3	5935	chr12:105706266-105710144|chr12:105716079-105726186	ENSMUSG00000041323.6	ENSMUST00000040876.6	NA	NA	NA	NA	3.88283	14.7519	1	1	8.14078	4.25795	263.118	0
mmu_circ_0003766	chr12:111592576-111647728:+	Mark3	circBase	1793	14	55152	chr12:111575101-111592576|chr12:111647728-111655269	ENSMUSG00000007411.16	ENSMUST00000075281.7	ENSMUST00000007555	PN_D14, forebrain	ANNOTATED, CDS, coding, INTERNAL, OVCODE, OVEXON	Rybak2015	3.88283	14.7519	1	1	8.14078	4.25795	263.118	0
chr12:11289636-11299429:+	chr12:11289636-11299429:+	Smc6	CIRCexplorer2	1302	9	9793	chr12:11289274-11289636|chr12:11299429-11300570	ENSMUSG00000020608.7	ENSMUST00000020931.5	NA	NA	NA	NA	3.88283	14.7519	1	1	8.14078	4.25795	263.118	0
chr12:13374695-13379769:+	chr12:13374695-13379769:+	Nbas	CIRCexplorer2	320	3	5074	chr12:13362615-13374695|chr12:13379769-13390924	ENSMUSG00000020576.10	ENSMUST00000042953.9	NA	NA	NA	NA	3.88283	14.7519	1	1	8.14078	4.25795	263.118	0
mmu_circ_0003816	chr12:13390924-13415731:+	Nbas	circBase	919	7	24807	chr12:13379769-13390924|chr12:13415731-13432896	ENSMUSG00000020576.10	ENSMUST00000042953.9	ENSMUST00000042953	forebrain	ANNOTATED, CDS, coding, INTERNAL, OVCODE, OVEXON	Rybak2015	3.88283	14.7519	1	1	8.14078	4.25795	263.118	0
chr12:17368308-17379300:+	chr12:17368308-17379300:+	Nol10	CIRCexplorer2	349	4	10992	chr12:17362680-17368308|chr12:17379300-17402072	ENSMUSG00000061458.9	ENSMUST00000046011.11	NA	NA	NA	NA	3.88283	14.7519	1	1	8.14078	4.25795	263.118	0
chr12:21329053-21342977:-	chr12:21329053-21342977:-	Adam17	CIRCexplorer2	1150	9	13924	chr12:21328133-21329053|chr12:21342977-21345620	ENSMUSG00000052593.15	ENSMUST00000101551.9	NA	NA	NA	NA	3.88283	14.7519	1	1	8.14078	4.25795	263.118	0
chr12:21353882-21361791:-	chr12:21353882-21361791:-	Adam17	CIRCexplorer2	264	2	7909	chr12:21351631-21353882|chr12:21361791-21373335	ENSMUSG00000052593.15	ENSMUST00000101551.9	NA	NA	NA	NA	3.88283	14.7519	1	1	8.14078	4.25795	263.118	0
chr12:34402751-34433231:-	chr12:34402751-34433231:-	Hdac9	CIRCexplorer2	648	5	30480	chr12:34393405-34402751|chr12:34433231-34437136	ENSMUSG00000004698.10	ENSMUST00000209750.1	NA	NA	NA	NA	3.88283	14.7519	1	1	8.14078	4.25795	263.118	0
chr12:34429497-34433231:-	chr12:34429497-34433231:-	Hdac9	CIRCexplorer2	400	3	3734	chr12:34407897-34429497|chr12:34433231-34437136	ENSMUSG00000004698.10	ENSMUST00000209750.1	NA	NA	NA	NA	3.88283	14.7519	1	1	8.14078	4.25795	263.118	0
chr12:3451661-3484608:+	chr12:3451661-3484608:+	Asxl2	CIRCexplorer2	661	5	32947	chr12:3450253-3451661|chr12:3484608-3489636	ENSMUSG00000037486.18	ENSMUST00000111215.9	NA	NA	NA	NA	3.88283	14.7519	1	1	8.14078	4.25795	263.118	0
chr12:3589170-3596862:+	chr12:3589170-3596862:+	Dtnb	CIRCexplorer2	363	3	7692	chr12:3572647-3589170|chr12:3596862-3617605	ENSMUSG00000071454.13	ENSMUST00000173199.7	NA	NA	NA	NA	3.88283	14.7519	1	1	8.14078	4.25795	263.118	0
mmu_circ_0003969	chr12:40626336-40640445:+	Dock4	circBase	387	4	14109	chr12:40623843-40626336|chr12:40640445-40649337	ENSMUSG00000035954.10	ENSMUST00000037488.7	ENSMUST00000037488	PN_D14	ANNOTATED, CDS, coding, INTERNAL, OVCODE, OVEXON	Rybak2015	3.88283	14.7519	1	1	8.14078	4.25795	263.118	0
chr12:40702860-40748114:+	chr12:40702860-40748114:+	Dock4	CIRCexplorer2	1544	12	45254	chr12:40693039-40702860|chr12:40748114-40755766	ENSMUSG00000035954.10	ENSMUST00000037488.7	NA	NA	NA	NA	3.88283	14.7519	1	1	8.14078	4.25795	263.118	0
chr12:44282577-44296069:+	chr12:44282577-44296069:+	Pnpla8	CIRCexplorer2	1696	5	13492	chr12:44269301-44282577|chr12:44296069-44299233	ENSMUSG00000036257.15	ENSMUST00000043082.15	NA	NA	NA	NA	3.88283	14.7519	1	1	8.14078	4.25795	263.118	0
mmu_circ_0004004	chr12:4937386-4945022:+	Atad2b	circBase	685	6	7636	chr12:4917921-4937386|chr12:4945022-4950518	ENSMUSG00000052812.5	ENSMUST00000045664.6	ENSMUST00000045664	olfactory_bulb	ANNOTATED, CDS, coding, INTERNAL, OVCODE, OVEXON	Rybak2015	3.88283	14.7519	1	1	8.14078	4.25795	263.118	0
mmu_circ_0000373	chr12:51655401-51661713:-	Strn3	circBase	260	3	6312	chr12:51652845-51655401|chr12:51661713-51691421	ENSMUSG00000020954.16	ENSMUST00000013130.14	NM_052973	mm_ES, P19_exp2_D0, PN_D14, olfactory_bulb, PN_D28, PN_D07, cerebellum, hippocampus, P19_exp1_D4, sy_snpt, forebrain, PN_D01, P19_exp1_D12, hindbrain, P19_exp2_D12, PN_D21, midbrain, frontal_cortex, P19_exp1_D0	ANNOTATED, CDS, coding, INTERNAL, OVCODE, OVEXON	Memczak2013, Rybak2015	3.88283	14.7519	1	1	8.14078	4.25795	263.118	0
chr12:51776495-51784276:-	chr12:51776495-51784276:-	Hectd1	CIRCexplorer2	336	3	7781	chr12:51774790-51776495|chr12:51784276-51785808	ENSMUSG00000035247.16	ENSMUST00000042052.8	NA	NA	NA	NA	3.88283	14.7519	1	1	8.14078	4.25795	263.118	0
chr12:51782481-51790615:-	chr12:51782481-51790615:-	Hectd1	CIRCexplorer2	824	6	8134	chr12:51776630-51782481|chr12:51790615-51791219	ENSMUSG00000035247.16	ENSMUST00000042052.8	NA	NA	NA	NA	3.88283	14.7519	1	1	8.14078	4.25795	263.118	0
mmu_circ_0004049	chr12:52557488-52562427:+	Arhgap5	circBase	316	3	4939	chr12:52542636-52557488|chr12:52562427-52567010	ENSMUSG00000035133.9	ENSMUST00000219443.1	ENSMUST00000110725	forebrain	ANNOTATED, CDS, coding, INTERNAL, OVCODE, OVEXON	Rybak2015	3.88283	14.7519	1	1	8.14078	4.25795	263.118	0
mmu_circ_0004074	chr12:54760398-54765679:-	Snx6	circBase	278	3	5281	chr12:54757075-54760398|chr12:54765679-54768018	ENSMUSG00000005656.9	ENSMUST00000005798.8	ENSMUST00000005798	PN_D21	ANNOTATED, CDS, coding, INTERNAL, OVCODE, OVEXON	Rybak2015	3.88283	14.7519	1	1	8.14078	4.25795	263.118	0
chr12:54911309-54917067:-	chr12:54911309-54917067:-	Baz1a	CIRCexplorer2	916	3	5758	chr12:54909147-54911309|chr12:54917067-54918437	ENSMUSG00000035021.13	ENSMUST00000038926.12	NA	NA	NA	NA	3.88283	14.7519	1	1	8.14078	4.25795	263.118	0
chr12:54934739-54946903:-	chr12:54934739-54946903:-	Baz1a	CIRCexplorer2	592	5	12164	chr12:54930347-54934739|chr12:54946903-54954697	ENSMUSG00000035021.13	ENSMUST00000038926.12	NA	NA	NA	NA	3.88283	14.7519	1	1	8.14078	4.25795	263.118	0
chr12:55683906-55709707:-	chr12:55683906-55709707:-	Ralgapa1	CIRCexplorer2	1371	11	25801	chr12:55677265-55683906|chr12:55709707-55712633	ENSMUSG00000021027.17	ENSMUST00000220367.1	NA	NA	NA	NA	3.88283	14.7519	1	1	8.14078	4.25795	263.118	0
chr12:59068284-59069191:+	chr12:59068284-59069191:+	Pnn	CIRCexplorer2	313	4	907	chr12:59067850-59068284|chr12:59069191-59070141	ENSMUSG00000020994.5	ENSMUST00000021381.5	NA	NA	NA	NA	3.88283	14.7519	1	1	8.14078	4.25795	263.118	0
chr12:59146846-59154478:+	chr12:59146846-59154478:+	Ctage5	CIRCexplorer2	411	4	7632	chr12:59146362-59146846|chr12:59154478-59158252	ENSMUSG00000021000.16	ENSMUST00000219140.2	NA	NA	NA	NA	3.88283	14.7519	1	1	8.14078	4.25795	263.118	0
chr12:59168933-59176459:+	chr12:59168933-59176459:+	Ctage5	CIRCexplorer2	479	6	7526	chr12:59163019-59168933|chr12:59176459-59179849	ENSMUSG00000021000.16	ENSMUST00000219140.2	NA	NA	NA	NA	3.88283	14.7519	1	1	8.14078	4.25795	263.118	0
mmu_circ_0004112	chr12:64976694-64986490:+	Fam179b	circBase	1189	6	9796	chr12:64968028-64976694|chr12:64986490-64992544	ENSMUSG00000035614.11	ENSMUST00000066296.8	ENSMUST00000066296	forebrain, midbrain	ANNOTATED, CDS, coding, INTERNAL, OVCODE, OVEXON	Rybak2015	3.88283	14.7519	1	1	8.14078	4.25795	263.118	0
chr12:65042460-65056519:+	chr12:65042460-65056519:+	Prpf39	CIRCexplorer2	1595	9	14059	chr12:65036468-65042460|chr12:65056519-65057728	ENSMUSG00000035597.19	ENSMUST00000120580.7	NA	NA	NA	NA	3.88283	14.7519	1	1	8.14078	4.25795	263.118	0
chr12:65048112-65055320:+	chr12:65048112-65055320:+	Prpf39	CIRCexplorer2	607	4	7208	chr12:65044124-65048112|chr12:65055320-65055637	ENSMUSG00000035597.19	ENSMUST00000120580.7	NA	NA	NA	NA	3.88283	14.7519	1	1	8.14078	4.25795	263.118	0
chr12:65053970-65056519:+	chr12:65053970-65056519:+	Prpf39	CIRCexplorer2	669	4	2549	chr12:65053451-65053970|chr12:65056519-65057728	ENSMUSG00000035597.19	ENSMUST00000120580.7	NA	NA	NA	NA	3.88283	14.7519	1	1	8.14078	4.25795	263.118	0
chr12:65136749-65143392:-	chr12:65136749-65143392:-	Mis18bp1	CIRCexplorer2	580	4	6643	chr12:65133858-65136749|chr12:65143392-65148721	ENSMUSG00000047534.17	ENSMUST00000052201.8	NA	NA	NA	NA	3.88283	14.7519	1	1	8.14078	4.25795	263.118	0
chr12:71895726-71915788:+	chr12:71895726-71915788:+	Daam1	CIRCexplorer2	310	2	20062	chr12:71831196-71895726|chr12:71915788-71936558	ENSMUSG00000034574.10	ENSMUST00000223272.1	NA	NA	NA	NA	3.88283	14.7519	1	1	8.14078	4.25795	263.118	0
mmu_circ_0004167	chr12:72783682-72786789:+	Ppm1a	circBase	229	2	3107	chr12:72757691-72783682|chr12:72786789-72790632	ENSMUSG00000021096.11	ENSMUST00000221628.1	ENSMUST00000021514	P19_exp1_D4	ANNOTATED, CDS, coding, INTERNAL, OVCODE, OVEXON, UTR5	Rybak2015	3.88283	14.7519	1	1	8.14078	4.25795	263.118	0
chr12:73167999-73181924:+	chr12:73167999-73181924:+	Mnat1	CIRCexplorer2	472	4	13925	chr12:73123926-73167999|chr12:73181924-73188139	ENSMUSG00000021103.12	ENSMUST00000187549.6	NA	NA	NA	NA	3.88283	14.7519	1	1	8.14078	4.25795	263.118	0
mmu_circ_0004194	chr12:75485131-75493515:-	Ppp2r5e	circBase	195	2	8384	chr12:75469862-75485131|chr12:75493515-75515601	ENSMUSG00000021051.10	ENSMUST00000021447.8	ENSMUST00000021447	hippocampus, forebrain, P19_exp1_D12	ANNOTATED, CDS, coding, INTERNAL, OVCODE, OVEXON	Rybak2015	3.88283	14.7519	1	1	8.14078	4.25795	263.118	0
mmu_circ_0004222	chr12:79263772-79264433:-	Zfyve26	circBase	300	2	661	chr12:79261824-79263772|chr12:79264433-79265687	ENSMUSG00000066440.5	ENSMUST00000021547.7	ENSMUST00000021547	forebrain	ANNOTATED, CDS, coding, INTERNAL, OVCODE, OVEXON	Rybak2015	3.88283	14.7519	1	1	8.14078	4.25795	263.118	0
chr12:81894982-81919380:+	chr12:81894982-81919380:+	Pcnx	CIRCexplorer2	2167	5	24398	chr12:81860524-81894982|chr12:81919380-81928244	ENSMUSG00000021140.9	ENSMUST00000221721.1	NA	NA	NA	NA	3.88283	14.7519	1	1	8.14078	4.25795	263.118	0
chr12:81912664-81933715:+	chr12:81912664-81933715:+	Pcnx	CIRCexplorer2	2167	5	21051	chr12:81906554-81912664|chr12:81933715-81946930	ENSMUSG00000021140.9	ENSMUST00000221721.1	NA	NA	NA	NA	3.88283	14.7519	1	1	8.14078	4.25795	263.118	0
mmu_circ_0004239	chr12:81917664-81919380:+	Pcnx	circBase	1716	1	1716	chr12:81913475-81917664|chr12:81919380-81928244	ENSMUSG00000021140.9	ENSMUST00000221721.1	ENSMUST00000021567	forebrain, midbrain	ANNOTATED, CDS, coding, INTERNAL, OVCODE, OVEXON	Rybak2015	3.88283	14.7519	1	1	8.14078	4.25795	263.118	0
mmu_circ_0004243	chr12:82340661-82363131:+	Sipa1l1	circBase	2158	3	22470	chr12:82311409-82340661|chr12:82363131-82372367	ENSMUSG00000042700.16	ENSMUST00000166429.8	ENSMUST00000110321	PN_D14, olfactory_bulb, sy_snpt	ANNOTATED, CDS, coding, INTERNAL, OVCODE, OVEXON, UTR5	Rybak2015	3.88283	14.7519	1	1	8.14078	4.25795	263.118	0
mmu_circ_0004248	chr12:82396192-82403179:+	Sipa1l1	circBase	1119	3	6987	chr12:82387712-82396192|chr12:82403179-82416903	ENSMUSG00000042700.16	ENSMUST00000166429.8	ENSMUST00000110321	olfactory_bulb	ANNOTATED, CDS, coding, INTERNAL, OVCODE, OVEXON	Rybak2015	3.88283	14.7519	1	1	8.14078	4.25795	263.118	0
chr12:83831921-83842358:-	chr12:83831921-83842358:-	Numb	CIRCexplorer2	216	2	10437	chr12:83811360-83831921|chr12:83842358-83855439	ENSMUSG00000021224.15	ENSMUST00000117217.7	NA	NA	NA	NA	3.88283	14.7519	1	1	8.14078	4.25795	263.118	0
chr12:83842217-83855524:-	chr12:83842217-83855524:-	Numb	CIRCexplorer2	226	2	13307	chr12:83831996-83842217|chr12:83855524-83876667	ENSMUSG00000021224.15	ENSMUST00000117217.7	NA	NA	NA	NA	3.88283	14.7519	1	1	8.14078	4.25795	263.118	0
chr12:85350802-85354906:-	chr12:85350802-85354906:-	Tmed10	CIRCexplorer2	186	2	4104	chr12:85344351-85350802|chr12:85354906-85374440	ENSMUSG00000021248.9	ENSMUST00000040766.8	NA	NA	NA	NA	3.88283	14.7519	1	1	8.14078	4.25795	263.118	0
chr12:85843777-85864609:+	chr12:85843777-85864609:+	Ttll5	CIRCexplorer2	559	6	20832	chr12:85832001-85843777|chr12:85864609-85876490	ENSMUSG00000012609.19	ENSMUST00000095536.9	NA	NA	NA	NA	3.88283	14.7519	1	1	8.14078	4.25795	263.118	0
mmu_circ_0004314	chr12:86686965-86688286:+	Vash1	circBase	132	2	1321	chr12:86685472-86686965|chr12:86688286-86688901	ENSMUSG00000021256.5	ENSMUST00000021681.3	ENSMUST00000168569	hippocampus, PN_D01	ANNOTATED, CDS, coding, INTERNAL, OVCODE, OVEXON	Rybak2015	3.88283	14.7519	1	1	8.14078	4.25795	263.118	0
mmu_circ_0004318	chr12:87346707-87350385:-	Sptlc2	circBase	219	2	3678	chr12:87342749-87346707|chr12:87350385-87355525	ENSMUSG00000021036.10	ENSMUST00000021424.4	ENSMUST00000021424	PN_D07, forebrain, P19_exp1_D0	ANNOTATED, CDS, coding, INTERNAL, OVCODE, OVEXON	Rybak2015	3.88283	14.7519	1	1	8.14078	4.25795	263.118	0
chr12:88431020-88446757:+	chr12:88431020-88446757:+	Adck1	CIRCexplorer2	435	3	15737	chr12:88402176-88431020|chr12:88446757-88455478	ENSMUSG00000021044.15	ENSMUST00000101165.8	NA	NA	NA	NA	3.88283	14.7519	1	1	8.14078	4.25795	263.118	0
chr12:91255574-91267086:-	chr12:91255574-91267086:-	Cep128	CIRCexplorer2	1167	3	11512	chr12:91234220-91255574|chr12:91267086-91289488	ENSMUSG00000061533.16	ENSMUST00000141429.7	NA	NA	NA	NA	3.88283	14.7519	1	1	8.14078	4.25795	263.118	0
mmu_circ_0004340	chr12:91364359-91370196:-	4930534B04Rik	circBase	384	3	5837	chr12:91348876-91364359|chr12:91370196-91381647	ENSMUSG00000061533.16	ENSMUST00000141429.7	ENSMUST00000141429	forebrain	ANNOTATED, CDS, coding, INTERNAL, OVCODE, OVEXON, UTR5	Rybak2015	3.88283	14.7519	1	1	8.14078	4.25795	263.118	0
chr12:98637565-98668889:+	chr12:98637565-98668889:+	Spata7	CIRCexplorer2	989	8	31324	chr12:98634319-98637565|chr12:98668889-98669101	ENSMUSG00000021007.14	ENSMUST00000048402.11	NA	NA	NA	NA	3.88283	14.7519	1	1	8.14078	4.25795	263.118	0
chr12:99341421-99388917:-	chr12:99341421-99388917:-	Foxn3	CIRCexplorer2	670	2	47496	chr12:99291301-99341421|chr12:99388917-99393669	ENSMUSG00000033713.12	ENSMUST00000046859.11	NA	NA	NA	NA	3.88283	14.7519	1	1	8.14078	4.25795	263.118	0
mmu_circ_0003625	chr12:99388360-99388917:-	Foxn3	circBase	557	1	557	chr12:99341534-99388360|chr12:99388917-99393669	ENSMUSG00000033713.12	ENSMUST00000046859.11	ENSMUST00000046859	cerebellum, forebrain	ANNOTATED, CDS, coding, INTERNAL, OVCODE, OVEXON, UTR5	Rybak2015	3.88283	14.7519	1	1	8.14078	4.25795	263.118	0
chr13:100023599-100042285:-	chr13:100023599-100042285:-	Bdp1	CIRCexplorer2	1721	10	18686	chr13:100020410-100023599|chr13:100042285-100043758	ENSMUSG00000049658.13	ENSMUST00000038104.11	NA	NA	NA	NA	3.88283	14.7519	1	1	8.14078	4.25795	263.118	0
chr13:100023599-100070236:-	chr13:100023599-100070236:-	Bdp1	CIRCexplorer2	5476	26	46637	chr13:100020410-100023599|chr13:100070236-100074386	ENSMUSG00000049658.13	ENSMUST00000038104.11	NA	NA	NA	NA	3.88283	14.7519	1	1	8.14078	4.25795	263.118	0
chr13:100710073-100711596:-	chr13:100710073-100711596:-	Cdk7	CIRCexplorer2	187	2	1523	chr13:100706516-100710073|chr13:100711596-100716500	ENSMUSG00000069089.8	ENSMUST00000091299.7	NA	NA	NA	NA	3.88283	14.7519	1	1	8.14078	4.25795	263.118	0
mmu_circ_0004420	chr13:104307220-104314383:+	Adamts6	circBase	611	4	7163	chr13:104297526-104307220|chr13:104314383-104347347	ENSMUSG00000046169.10	ENSMUST00000224784.1	ENSMUST00000065766	P19_exp2_D4	ANNOTATED, CDS, coding, INTERNAL, OVCODE, OVEXON	Rybak2015	3.88283	14.7519	1	1	8.14078	4.25795	263.118	0
mmu_circ_0004434	chr13:106910199-106910816:-	Ipo11	circBase	277	2	617	chr13:106900817-106910199|chr13:106910816-106919523	ENSMUSG00000042590.16	ENSMUST00000186033.6	ENSMUST00000109293	PN_D01, hindbrain, PN_D21	ANNOTATED, CDS, coding, INTERNAL, OVCODE, OVEXON	Rybak2015	3.88283	14.7519	1	1	8.14078	4.25795	263.118	0
mmu_circ_0004437	chr13:106990037-106997129:-	Kif2a	circBase	650	4	7092	chr13:106988075-106990037|chr13:106997129-107022011	ENSMUSG00000021693.20	ENSMUST00000122233.7	ENSMUST00000042181	olfactory_bulb, cerebellum	ANNOTATED, CDS, coding, INTERNAL, OVCODE, OVEXON, UTR5	Rybak2015	3.88283	14.7519	1	1	8.14078	4.25795	263.118	0
mmu_circ_0004441	chr13:107743535-107748363:-	Zswim6	circBase	504	3	4828	chr13:107740379-107743535|chr13:107748363-107769559	ENSMUSG00000032846.10	ENSMUST00000105097.2	ENSMUST00000052377	P19_exp1_D12	ANNOTATED, CDS, coding, INTERNAL, OVCODE, OVEXON	Rybak2015	3.88283	14.7519	1	1	8.14078	4.25795	263.118	0
chr13:107743535-107788009:-	chr13:107743535-107788009:-	Zswim6	CIRCexplorer2	1161	6	44474	chr13:107740379-107743535|chr13:107788009-107889396	ENSMUSG00000032846.10	ENSMUST00000105097.2	NA	NA	NA	NA	3.88283	14.7519	1	1	8.14078	4.25795	263.118	0
mmu_circ_0004442	chr13:107769559-107788009:-	Zswim6	circBase	657	3	18450	chr13:107748363-107769559|chr13:107788009-107889396	ENSMUSG00000032846.10	ENSMUST00000225822.1	ENSMUST00000052377	PN_D14, PN_D28, sy_snpt, PN_D01, P19_exp1_D12, PN_D21, P19_exp2_D4, frontal_cortex	ANNOTATED, CDS, coding, INTERNAL, OVCODE, OVEXON	Rybak2015	3.88283	14.7519	1	1	8.14078	4.25795	263.118	0
chr13:111750442-111776018:-	chr13:111750442-111776018:-	Map3k1	CIRCexplorer2	3865	18	25576	chr13:111749049-111750442|chr13:111776018-111808502	ENSMUSG00000021754.17	ENSMUST00000109267.8	NA	NA	NA	NA	3.88283	14.7519	1	1	8.14078	4.25795	263.118	0
chr13:112851402-112859701:+	chr13:112851402-112859701:+	Plpp1	CIRCexplorer2	491	3	8299	chr13:112801266-112851402|chr13:112859701-112866795	ENSMUSG00000021759.14	ENSMUST00000070951.7	NA	NA	NA	NA	3.88283	14.7519	1	1	8.14078	4.25795	263.118	0
chr13:119430159-119455789:+	chr13:119430159-119455789:+	Paip1	CIRCexplorer2	1081	9	25630	chr13:119428640-119430159|chr13:119455789-119456987	ENSMUSG00000025451.15	ENSMUST00000109203.8	NA	NA	NA	NA	3.88283	14.7519	1	1	8.14078	4.25795	263.118	0
chr13:17738916-17751860:-	chr13:17738916-17751860:-	Cdk13	CIRCexplorer2	427	4	12944	chr13:17728183-17738916|chr13:17751860-17763103	ENSMUSG00000041297.8	ENSMUST00000223490.1	NA	NA	NA	NA	3.88283	14.7519	1	1	8.14078	4.25795	263.118	0
chr13:18852340-18854661:+	chr13:18852340-18854661:+	Vps41	CIRCexplorer2	333	3	2321	chr13:18849023-18852340|chr13:18854661-18862536	ENSMUSG00000041236.8	ENSMUST00000072961.5	NA	NA	NA	NA	3.88283	14.7519	1	1	8.14078	4.25795	263.118	0
chr13:20185353-20209211:+	chr13:20185353-20209211:+	Elmo1	CIRCexplorer2	265	3	23858	chr13:20090771-20185353|chr13:20209211-20241572	ENSMUSG00000041112.16	ENSMUST00000181429.7	NA	NA	NA	NA	3.88283	14.7519	1	1	8.14078	4.25795	263.118	0
chr13:20185353-20449606:+	chr13:20185353-20449606:+	Elmo1	CIRCexplorer2	1510	15	264253	chr13:20090771-20185353|chr13:20449606-20564423	ENSMUSG00000041112.16	ENSMUST00000072519.6	NA	NA	NA	NA	3.88283	14.7519	1	1	8.14078	4.25795	263.118	0
chr13:20241572-20373190:+	chr13:20241572-20373190:+	Elmo1	CIRCexplorer2	1108	11	131618	chr13:20209211-20241572|chr13:20373190-20449469	ENSMUSG00000041112.16	ENSMUST00000072519.6	NA	NA	NA	NA	3.88283	14.7519	1	1	8.14078	4.25795	263.118	0
chr13:20999897-21005127:+	chr13:20999897-21005127:+	Aoah	CIRCexplorer2	389	4	5230	chr13:20995494-20999897|chr13:21005127-21013111	ENSMUSG00000021322.8	ENSMUST00000021757.4	NA	NA	NA	NA	3.88283	14.7519	1	1	8.14078	4.25795	263.118	0
chr13:44731712-44874452:+	chr13:44731712-44874452:+	Jarid2	CIRCexplorer2	652	4	142740	chr13:44730888-44731712|chr13:44874452-44884703	ENSMUSG00000038518.15	ENSMUST00000173704.7	NA	NA	NA	NA	3.88283	14.7519	1	1	8.14078	4.25795	263.118	0
mmu_circ_0004611	chr13:45697820-45795637:-	Atxn1	circBase	318	3	97817	chr13:45568580-45697820|chr13:45795637-45852327	ENSMUSG00000046876.16	ENSMUST00000091628.10	ENSMUST00000091628	PN_D14, sy_cell, PN_D28, hippocampus, sy_snpt, forebrain, PN_D21, frontal_cortex	ANNOTATED, coding, INTERNAL, OVEXON, UTR5	Rybak2015	3.88283	14.7519	1	1	8.14078	4.25795	263.118	0
chr13:45852327-45956575:-	chr13:45852327-45956575:-	Atxn1	CIRCexplorer2	250	2	104248	chr13:45795637-45852327|chr13:45956575-45964814	ENSMUSG00000046876.16	ENSMUST00000091628.10	NA	NA	NA	NA	3.88283	14.7519	1	1	8.14078	4.25795	263.118	0
chr13:48902057-48949303:-	chr13:48902057-48949303:-	Fam120a	CIRCexplorer2	1679	10	47246	chr13:48897774-48902057|chr13:48949303-48967354	ENSMUSG00000038014.7	ENSMUST00000060805.6	NA	NA	NA	NA	3.88283	14.7519	1	1	8.14078	4.25795	263.118	0
mmu_circ_0004627	chr13:48932296-48949303:-	Fam120a	circBase	556	4	17007	chr13:48922250-48932296|chr13:48949303-48967354	ENSMUSG00000038014.7	ENSMUST00000060805.6	ENSMUST00000060805	PN_D14, PN_D07, forebrain, PN_D21	ANNOTATED, CDS, coding, INTERNAL, OVCODE, OVEXON	Rybak2015	3.88283	14.7519	1	1	8.14078	4.25795	263.118	0
mmu_circ_0004634	chr13:49277536-49281955:-	Fgd3	circBase	518	5	4419	chr13:49275640-49277536|chr13:49281955-49285693	ENSMUSG00000037946.11	ENSMUST00000110087.8	ENSMUST00000110087	forebrain	ANNOTATED, CDS, coding, INTERNAL, OVCODE, OVEXON	Rybak2015	3.88283	14.7519	1	1	8.14078	4.25795	263.118	0
mmu_circ_0004637	chr13:49704270-49705885:+	Iars	circBase	314	3	1615	chr13:49703262-49704270|chr13:49705885-49706678	ENSMUSG00000037851.13	ENSMUST00000165316.7	ENSMUST00000165316	cerebellum, forebrain, hindbrain, PN_D21, midbrain	ANNOTATED, CDS, coding, INTERNAL, OVCODE, OVEXON	Rybak2015	3.88283	14.7519	1	1	8.14078	4.25795	263.118	0
chr13:51123087-51144535:+	chr13:51123087-51144535:+	Spin1	CIRCexplorer2	738	4	21448	chr13:51100990-51123087|chr13:51144535-51148961	ENSMUSG00000021395.11	ENSMUST00000095797.5	NA	NA	NA	NA	3.88283	14.7519	1	1	8.14078	4.25795	263.118	0
chr13:55652043-55660799:+	chr13:55652043-55660799:+	Ddx46	CIRCexplorer2	861	7	8756	chr13:55650566-55652043|chr13:55660799-55663218	ENSMUSG00000021500.16	ENSMUST00000172272.7	NA	NA	NA	NA	3.88283	14.7519	1	1	8.14078	4.25795	263.118	0
mmu_circ_0004710	chr13:59473687-59482604:-	Agtpbp1	circBase	698	5	8917	chr13:59466116-59473687|chr13:59482604-59495332	ENSMUSG00000021557.15	ENSMUST00000022040.13	ENSMUST00000022040	cerebellum, frontal_cortex	ANNOTATED, CDS, coding, INTERNAL, OVCODE, OVEXON	Rybak2015	3.88283	14.7519	1	1	8.14078	4.25795	263.118	0
chr13:59482516-59504310:-	chr13:59482516-59504310:-	Agtpbp1	CIRCexplorer2	1214	6	21794	chr13:59477138-59482516|chr13:59504310-59507958	ENSMUSG00000021557.15	ENSMUST00000022040.13	NA	NA	NA	NA	3.88283	14.7519	1	1	8.14078	4.25795	263.118	0
chr13:59595348-59609593:+	chr13:59595348-59609593:+	Naa35	CIRCexplorer2	753	9	14245	chr13:59586281-59595348|chr13:59609593-59612636	ENSMUSG00000021555.15	ENSMUST00000022038.14	NA	NA	NA	NA	3.88283	14.7519	1	1	8.14078	4.25795	263.118	0
mmu_circ_0004722	chr13:59598039-59601071:+	Naa35	circBase	358	3	3032	chr13:59595382-59598039|chr13:59601071-59607245	ENSMUSG00000021555.15	ENSMUST00000022038.14	ENSMUST00000022038	cerebellum, forebrain	ANNOTATED, CDS, coding, INTERNAL, OVCODE, OVEXON	Rybak2015	3.88283	14.7519	1	1	8.14078	4.25795	263.118	0
chr13:63170940-63191173:+	chr13:63170940-63191173:+	2010111I01Rik	CIRCexplorer2	318	3	20233	chr13:63156735-63170940|chr13:63191173-63199506	ENSMUSG00000021458.17	ENSMUST00000091560.10	NA	NA	NA	NA	3.88283	14.7519	1	1	8.14078	4.25795	263.118	0
chr13:64366867-64367092:-	chr13:64366867-64367092:-	Ctsl	CIRCexplorer2	225	1	225	chr13:64366641-64366867|chr13:64367092-64367859	ENSMUSG00000021477.9	ENSMUST00000222517.1	NA	NA	NA	NA	3.88283	14.7519	1	1	8.14078	4.25795	263.118	0
chr13:66963312-66987853:+	chr13:66963312-66987853:+	Ptdss1	CIRCexplorer2	732	6	24541	chr13:66956506-66963312|chr13:66987853-66993952	ENSMUSG00000021518.4	ENSMUST00000021990.3	NA	NA	NA	NA	3.88283	14.7519	1	1	8.14078	4.25795	263.118	0
chr13:73494801-73505584:+	chr13:73494801-73505584:+	Lpcat1	CIRCexplorer2	406	6	10783	chr13:73489101-73494801|chr13:73505584-73509995	ENSMUSG00000021608.15	ENSMUST00000022099.14	NA	NA	NA	NA	3.88283	14.7519	1	1	8.14078	4.25795	263.118	0
mmu_circ_0004802	chr13:77083440-77092411:-	Ankrd32	circBase	672	5	8971	chr13:77066747-77083440|chr13:77092411-77100921	ENSMUSG00000021597.16	ENSMUST00000151524.8	ENSMUST00000151524	PN_D01	ANNOTATED, CDS, coding, INTERNAL, OVCODE, OVEXON	Rybak2015	3.88283	14.7519	1	1	8.14078	4.25795	263.118	0
mmu_circ_0000480	chr13:77951984-78006472:+	Fam172a	circBase	322	3	54488	chr13:77902875-77951984|chr13:78006472-78163512	ENSMUSG00000064138.14	ENSMUST00000163257.8	NM_001163419	mm_brain1, mm_brain2, PN_D28, hippocampus	ANNOTATED, CDS, coding, INTERNAL	Memczak2013, Rybak2015	3.88283	14.7519	1	1	8.14078	4.25795	263.118	0
chr13:85233588-85246643:-	chr13:85233588-85246643:-	Rasa1	CIRCexplorer2	561	5	13055	chr13:85230475-85233588|chr13:85246643-85250431	ENSMUSG00000021549.14	ENSMUST00000109552.2	NA	NA	NA	NA	3.88283	14.7519	1	1	8.14078	4.25795	263.118	0
mmu_circ_0004848	chr13:8835296-8849669:-	Wdr37	circBase	713	6	14373	chr13:8820545-8835296|chr13:8849669-8853669	ENSMUSG00000021147.17	ENSMUST00000054251.12	ENSMUST00000054251	PN_D14, forebrain, midbrain, frontal_cortex	ANNOTATED, CDS, coding, INTERNAL, OVCODE, OVEXON	Rybak2015	3.88283	14.7519	1	1	8.14078	4.25795	263.118	0
chr13:8844786-8861265:-	chr13:8844786-8861265:-	Wdr37	CIRCexplorer2	689	7	16479	chr13:8842806-8844786|chr13:8861265-8871482	ENSMUSG00000021147.17	ENSMUST00000054251.12	NA	NA	NA	NA	3.88283	14.7519	1	1	8.14078	4.25795	263.118	0
mmu_circ_0004851	chr13:89042431-89131855:+	Edil3	circBase	425	3	89424	chr13:88977784-89042431|chr13:89131855-89177144	ENSMUSG00000034488.14	ENSMUST00000118731.7	ENSMUST00000081769	sy_cyto	ANNOTATED, CDS, coding, INTERNAL, OVCODE, OVEXON	Rybak2015	3.88283	14.7519	1	1	8.14078	4.25795	263.118	0
chr13:89131673-89184863:+	chr13:89131673-89184863:+	Edil3	CIRCexplorer2	668	4	53190	chr13:89094664-89131673|chr13:89184863-89199464	ENSMUSG00000034488.14	ENSMUST00000118731.7	NA	NA	NA	NA	3.88283	14.7519	1	1	8.14078	4.25795	263.118	0
mmu_circ_0004859	chr13:89991072-89992606:-	Xrcc4	circBase	245	2	1534	chr13:89941109-89991072|chr13:89992606-90000917	ENSMUSG00000021615.13	ENSMUST00000159199.7	ENSMUST00000159199	hippocampus	ANNOTATED, CDS, coding, INTERNAL, OVCODE, OVEXON	Rybak2015	3.88283	14.7519	1	1	8.14078	4.25795	263.118	0
chr13:92285876-92351360:-	chr13:92285876-92351360:-	Msh3	CIRCexplorer2	1828	12	65484	chr13:92274917-92285876|chr13:92351360-92353224	ENSMUSG00000014850.15	ENSMUST00000191550.6	NA	NA	NA	NA	3.88283	14.7519	1	1	8.14078	4.25795	263.118	0
chr13:92492502-92516692:-	chr13:92492502-92516692:-	Zfyve16	CIRCexplorer2	2042	13	24190	chr13:92488623-92492502|chr13:92516692-92519466	ENSMUSG00000021706.14	ENSMUST00000022217.8	NA	NA	NA	NA	3.88283	14.7519	1	1	8.14078	4.25795	263.118	0
chr13:93439438-93464717:-	chr13:93439438-93464717:-	Jmy	CIRCexplorer2	1776	8	25279	chr13:93435419-93439438|chr13:93464717-93472620	ENSMUSG00000021690.10	ENSMUST00000065537.8	NA	NA	NA	NA	3.88283	14.7519	1	1	8.14078	4.25795	263.118	0
mmu_circ_0004895	chr13:94224894-94233180:-	Scamp1	circBase	497	4	8286	chr13:94210678-94224894|chr13:94233180-94252992	ENSMUSG00000021687.14	ENSMUST00000022197.14	ENSMUST00000022197	PN_D14, olfactory_bulb, PN_D07, hippocampus, forebrain, PN_D01, hindbrain, PN_D21, midbrain, P19_exp2_D4	ANNOTATED, CDS, coding, INTERNAL, OVCODE, OVEXON	Rybak2015	3.88283	14.7519	1	1	8.14078	4.25795	263.118	0
chr13:94476965-94502024:+	chr13:94476965-94502024:+	Ap3b1	CIRCexplorer2	639	5	25059	chr13:94472929-94476965|chr13:94502024-94528164	ENSMUSG00000021686.5	ENSMUST00000022196.4	NA	NA	NA	NA	3.88283	14.7519	1	1	8.14078	4.25795	263.118	0
chr13:96486807-96519187:-	chr13:96486807-96519187:-	Polk	CIRCexplorer2	1552	11	32380	chr13:96484405-96486807|chr13:96519187-96542326	ENSMUSG00000021668.15	ENSMUST00000022172.11	NA	NA	NA	NA	3.88283	14.7519	1	1	8.14078	4.25795	263.118	0
chr13:96571910-96629145:+	chr13:96571910-96629145:+	Col4a3bp	CIRCexplorer2	1108	10	57235	chr13:96549331-96571910|chr13:96629145-96630760	ENSMUSG00000021669.15	ENSMUST00000179226.7	NA	NA	NA	NA	3.88283	14.7519	1	1	8.14078	4.25795	263.118	0
chr13:97141926-97146317:+	chr13:97141926-97146317:+	Gfm2	CIRCexplorer2	325	4	4391	chr13:97138026-97141926|chr13:97146317-97149308	ENSMUSG00000021666.16	ENSMUST00000160139.7	NA	NA	NA	NA	3.88283	14.7519	1	1	8.14078	4.25795	263.118	0
mmu_circ_0004936	chr13:98267315-98272852:+	Ankra2	circBase	597	6	5537	chr13:98266532-98267315|chr13:98272852-98273919	ENSMUSG00000021661.16	ENSMUST00000150352.2	ENSMUST00000150352	hindbrain, PN_D21	ANNOTATED, CDS, coding, INTERNAL, OVCODE, OVEXON	Rybak2015	3.88283	14.7519	1	1	8.14078	4.25795	263.118	0
mmu_circ_0004938	chr13:98775820-98789873:-	Fcho2	circBase	596	5	14053	chr13:98764549-98775820|chr13:98789873-98796292	ENSMUSG00000041685.16	ENSMUST00000099277.11	ENSMUST00000040340	forebrain, hindbrain	ANNOTATED, CDS, coding, INTERNAL, OVCODE, OVEXON	Rybak2015	3.88283	14.7519	1	1	8.14078	4.25795	263.118	0
chr13:98870239-98884664:-	chr13:98870239-98884664:-	Tnpo1	CIRCexplorer2	473	4	14425	chr13:98867168-98870239|chr13:98884664-98888465	ENSMUSG00000009470.17	ENSMUST00000109399.8	NA	NA	NA	NA	3.88283	14.7519	1	1	8.14078	4.25795	263.118	0
chr14:105128564-105150393:-	chr14:105128564-105150393:-	Rbm26	CIRCexplorer2	1184	9	21829	chr14:105124783-105128564|chr14:105150393-105150748	ENSMUSG00000022119.15	ENSMUST00000100327.9	NA	NA	NA	NA	3.88283	14.7519	1	1	8.14078	4.25795	263.118	0
mmu_circ_0004979	chr14:118654149-118669107:-	Abcc4	circBase	457	3	14958	chr14:118632187-118654149|chr14:118669107-118706035	ENSMUSG00000032849.14	ENSMUST00000036554.13	ENSMUST00000036554	hippocampus	ANNOTATED, CDS, coding, INTERNAL, OVCODE, OVEXON	Rybak2015	3.88283	14.7519	1	1	8.14078	4.25795	263.118	0
mmu_circ_0004998	chr14:121101988-121102182:+	Farp1	circBase	194	1	194	chr14:121035338-121101988|chr14:121102182-121207253	ENSMUSG00000025555.14	ENSMUST00000135010.7	ENSMUST00000026635	PN_D07	ANNOTATED, CDS, coding, INTERNAL, OVCODE, OVEXON, UTR5	Rybak2015	3.88283	14.7519	1	1	8.14078	4.25795	263.118	0
chr14:14745967-14791164:+	chr14:14745967-14791164:+	Slc4a7	CIRCexplorer2	2440	17	45197	chr14:14739913-14745967|chr14:14791164-14793949	ENSMUSG00000021733.10	ENSMUST00000057015.7	NA	NA	NA	NA	3.88283	14.7519	1	1	8.14078	4.25795	263.118	0
mmu_circ_0005102	chr14:20520553-20531860:-	Ppp3cb	circBase	1023	8	11307	chr14:20515600-20520553|chr14:20531860-20546355	ENSMUSG00000021816.11	ENSMUST00000159027.7	ENSMUST00000159027	PN_D14, forebrain, frontal_cortex	ANNOTATED, CDS, coding, INTERNAL, OVCODE, OVEXON	Rybak2015	3.88283	14.7519	1	1	8.14078	4.25795	263.118	0
chr14:20995011-20995992:+	chr14:20995011-20995992:+	Vcl	CIRCexplorer2	239	2	981	chr14:20987118-20995011|chr14:20995992-21001130	ENSMUSG00000021823.10	ENSMUST00000022369.8	NA	NA	NA	NA	3.88283	14.7519	1	1	8.14078	4.25795	263.118	0
chr14:21774962-21775555:+	chr14:21774962-21775555:+	Samd8	CIRCexplorer2	593	1	593	chr14:21750780-21774962|chr14:21775555-21780085	ENSMUSG00000021770.11	ENSMUST00000022292.9	NA	NA	NA	NA	3.88283	14.7519	1	1	8.14078	4.25795	263.118	0
chr14:27438598-27461785:+	chr14:27438598-27461785:+	Fam208a	CIRCexplorer2	1884	13	23187	chr14:27429384-27438598|chr14:27461785-27464045	ENSMUSG00000040651.9	ENSMUST00000022450.5	NA	NA	NA	NA	3.88283	14.7519	1	1	8.14078	4.25795	263.118	0
chr14:30565487-30567060:+	chr14:30565487-30567060:+	Tkt	CIRCexplorer2	311	2	1573	chr14:30560684-30565487|chr14:30567060-30568163	ENSMUSG00000021957.7	ENSMUST00000022529.7	NA	NA	NA	NA	3.88283	14.7519	1	1	8.14078	4.25795	263.118	0
chr14:30974214-30980078:+	chr14:30974214-30980078:+	Nek4	CIRCexplorer2	584	5	5864	chr14:30970564-30974214|chr14:30980078-30982313	ENSMUSG00000021918.10	ENSMUST00000228328.1	NA	NA	NA	NA	3.88283	14.7519	1	1	8.14078	4.25795	263.118	0
chr14:31172436-31204525:-	chr14:31172436-31204525:-	Nisch	CIRCexplorer2	4075	19	32089	chr14:31172178-31172436|chr14:31204525-31206566	ENSMUSG00000021910.15	ENSMUST00000022469.12	NA	NA	NA	NA	3.88283	14.7519	1	1	8.14078	4.25795	263.118	0
chr14:34321767-34329383:+	chr14:34321767-34329383:+	Glud1	CIRCexplorer2	215	3	7616	chr14:34319962-34321767|chr14:34329383-34334111	ENSMUSG00000021794.16	ENSMUST00000022322.16	NA	NA	NA	NA	3.88283	14.7519	1	1	8.14078	4.25795	263.118	0
chr14:34676953-34695105:+	chr14:34676953-34695105:+	Wapl	CIRCexplorer2	1693	3	18152	chr14:34674360-34676953|chr14:34695105-34722263	ENSMUSG00000041408.17	ENSMUST00000048263.13	NA	NA	NA	NA	3.88283	14.7519	1	1	8.14078	4.25795	263.118	0
chr14:34722263-34729407:+	chr14:34722263-34729407:+	Wapl	CIRCexplorer2	726	5	7144	chr14:34695105-34722263|chr14:34729407-34730548	ENSMUSG00000041408.17	ENSMUST00000048263.13	NA	NA	NA	NA	3.88283	14.7519	1	1	8.14078	4.25795	263.118	0
mmu_circ_0000526	chr14:36938583-36941264:-	Gcap14	circBase	1650	2	2681	chr14:36926929-36938583|chr14:36941264-36968541	ENSMUSG00000058690.14	ENSMUST00000067700.12	NM_027045	mm_head, olfactory_bulb, PN_D07, cerebellum, hippocampus, forebrain, PN_D01, P19_exp1_D12, PN_D21, midbrain, P19_exp2_D4	ANNOTATED, CDS, coding, INTERNAL, UTR5	Memczak2013, Rybak2015	3.88283	14.7519	1	1	8.14078	4.25795	263.118	0
chr14:47052849-47077592:+	chr14:47052849-47077592:+	Samd4	CIRCexplorer2	860	5	24743	chr14:47016795-47052849|chr14:47077592-47083496	ENSMUSG00000021838.17	ENSMUST00000022386.14	NA	NA	NA	NA	3.88283	14.7519	1	1	8.14078	4.25795	263.118	0
chr14:47714631-47730423:+	chr14:47714631-47730423:+	Ktn1	CIRCexplorer2	856	10	15792	chr14:47712508-47714631|chr14:47730423-47733226	ENSMUSG00000021843.17	ENSMUST00000187839.7	NA	NA	NA	NA	3.88283	14.7519	1	1	8.14078	4.25795	263.118	0
chr14:49033270-49037782:-	chr14:49033270-49037782:-	Exoc5	CIRCexplorer2	737	6	4512	chr14:49023307-49033270|chr14:49037782-49039354	ENSMUSG00000061244.14	ENSMUST00000162175.8	NA	NA	NA	NA	3.88283	14.7519	1	1	8.14078	4.25795	263.118	0
mmu_circ_0005260	chr14:49033270-49042549:-	Exoc5	circBase	831	8	9279	chr14:49023307-49033270|chr14:49042549-49048703	ENSMUSG00000061244.14	ENSMUST00000162175.8	ENSMUST00000162175	cerebellum, hippocampus, forebrain, P19_exp2_D12	ANNOTATED, CDS, coding, INTERNAL, OVCODE, OVEXON	Rybak2015	3.88283	14.7519	1	1	8.14078	4.25795	263.118	0
mmu_circ_0000539	chr14:54758438-54759745:-	Slc7a8	circBase	357	2	1307	chr14:54737665-54758438|chr14:54759745-54781179	ENSMUSG00000022180.7	ENSMUST00000022787.7	NM_016972	mm_brain1, PN_D14, olfactory_bulb, PN_D28, cerebellum, hippocampus, sy_snpt, forebrain, hindbrain, PN_D21, midbrain, frontal_cortex	ANNOTATED, CDS, coding, INTERNAL	Memczak2013, Rybak2015	3.88283	14.7519	1	1	8.14078	4.25795	263.118	0
chr14:56627389-56641317:+	chr14:56627389-56641317:+	Parp4	CIRCexplorer2	715	7	13928	chr14:56624204-56627389|chr14:56641317-56647173	ENSMUSG00000054509.7	ENSMUST00000161553.1	NA	NA	NA	NA	3.88283	14.7519	1	1	8.14078	4.25795	263.118	0
chr14:57602488-57613844:-	chr14:57602488-57613844:-	Xpo4	CIRCexplorer2	977	6	11356	chr14:57598045-57602488|chr14:57613844-57618130	ENSMUSG00000021952.16	ENSMUST00000174545.8	NA	NA	NA	NA	3.88283	14.7519	1	1	8.14078	4.25795	263.118	0
chr14:59496802-59539205:+	chr14:59496802-59539205:+	Cab39l	CIRCexplorer2	865	7	42403	chr14:59461702-59496802|chr14:59539205-59546985	ENSMUSG00000021981.10	ENSMUST00000022553.5	NA	NA	NA	NA	3.88283	14.7519	1	1	8.14078	4.25795	263.118	0
mmu_circ_0005325	chr14:60239480-60244663:-	Nupl1	circBase	490	5	5183	chr14:60238626-60239480|chr14:60244663-60247323	ENSMUSG00000063895.7	ENSMUST00000225805.1	ENSMUST00000041905	PN_D01	ANNOTATED, CDS, coding, INTERNAL, OVCODE, OVEXON	Rybak2015	3.88283	14.7519	1	1	8.14078	4.25795	263.118	0
mmu_circ_0005340	chr14:62925129-62934402:+	Wdfy2	circBase	319	3	9273	chr14:62900328-62925129|chr14:62934402-62944020	ENSMUSG00000014547.10	ENSMUST00000014691.9	ENSMUST00000014691	PN_D28, forebrain, P19_exp1_D12, P19_exp2_D4	ANNOTATED, CDS, coding, INTERNAL, OVCODE, OVEXON	Rybak2015	3.88283	14.7519	1	1	8.14078	4.25795	263.118	0
chr14:72571434-72574680:-	chr14:72571434-72574680:-	Fndc3a	CIRCexplorer2	411	4	3246	chr14:72568966-72571434|chr14:72574680-72582956	ENSMUSG00000033487.14	ENSMUST00000089017.11	NA	NA	NA	NA	3.88283	14.7519	1	1	8.14078	4.25795	263.118	0
chr14:72589753-72652091:-	chr14:72589753-72652091:-	Fndc3a	CIRCexplorer2	391	3	62338	chr14:72584844-72589753|chr14:72652091-72683633	ENSMUSG00000033487.14	ENSMUST00000089017.11	NA	NA	NA	NA	3.88283	14.7519	1	1	8.14078	4.25795	263.118	0
mmu_circ_0005418	chr14:72599065-72683771:-	Fndc3a	circBase	291	3	84706	chr14:72589991-72599065|chr14:72683771-72709717	ENSMUSG00000033487.14	ENSMUST00000089017.11	ENSMUST00000089017	PN_D21	ANNOTATED, CDS, coding, INTERNAL, OVCODE, OVERLAPTX, OVEXON, UTR5	Rybak2015	3.88283	14.7519	1	1	8.14078	4.25795	263.118	0
mmu_circ_0000555	chr14:74775580-74786390:-	Lrch1	circBase	326	3	10810	chr14:74757143-74775580|chr14:74786390-74794910	ENSMUSG00000068015.7	ENSMUST00000088970.6	NM_001033439	mm_ES, mm_head, mm_brain1, PN_D14, olfactory_bulb, PN_D28, PN_D07, cerebellum, hippocampus, sy_snpt, forebrain, PN_D01, PN_D21, frontal_cortex	ANNOTATED, CDS, coding, INTERNAL	Memczak2013, Rybak2015	3.88283	14.7519	1	1	8.14078	4.25795	263.118	0
chr14:74775580-74796091:-	chr14:74775580-74796091:-	Lrch1	CIRCexplorer2	534	6	20511	chr14:74757143-74775580|chr14:74796091-74804220	ENSMUSG00000068015.7	ENSMUST00000088970.6	NA	NA	NA	NA	3.88283	14.7519	1	1	8.14078	4.25795	263.118	0
chr14:75292177-75316078:+	chr14:75292177-75316078:+	Zc3h13	CIRCexplorer2	827	6	23901	chr14:75291694-75292177|chr14:75316078-75321596	ENSMUSG00000022000.11	ENSMUST00000022577.5	NA	NA	NA	NA	3.88283	14.7519	1	1	8.14078	4.25795	263.118	0
chr14:75305788-75316078:+	chr14:75305788-75316078:+	Zc3h13	CIRCexplorer2	605	4	10290	chr14:75294002-75305788|chr14:75316078-75321596	ENSMUSG00000022000.11	ENSMUST00000022577.5	NA	NA	NA	NA	3.88283	14.7519	1	1	8.14078	4.25795	263.118	0
mmu_circ_0000560	chr14:78925261-78937209:+	1300010F03Rik	circBase	597	5	11948	chr14:78912279-78925261|chr14:78937209-78947140	ENSMUSG00000058997.8	ENSMUST00000040990.6	NM_173758	mm_brain1, sy_cyto, PN_D21, frontal_cortex	ANNOTATED, CDS, coding, INTERNAL	Memczak2013, Rybak2015	3.88283	14.7519	1	1	8.14078	4.25795	263.118	0
mmu_circ_0005455	chr14:78982235-78984302:+	1300010F03Rik	circBase	275	2	2067	chr14:78949577-78982235|chr14:78984302-78994399	ENSMUSG00000058997.8	ENSMUST00000040990.6	ENSMUST00000040990	forebrain, hindbrain	ANNOTATED, CDS, coding, INTERNAL, OVCODE, OVEXON	Rybak2015	3.88283	14.7519	1	1	8.14078	4.25795	263.118	0
chr14:79339533-79341095:-	chr14:79339533-79341095:-	Naa16	CIRCexplorer2	352	3	1562	chr14:79336485-79339533|chr14:79341095-79343125	ENSMUSG00000022020.15	ENSMUST00000022597.14	NA	NA	NA	NA	3.88283	14.7519	1	1	8.14078	4.25795	263.118	0
chr14:79350688-79370097:-	chr14:79350688-79370097:-	Naa16	CIRCexplorer2	870	7	19409	chr14:79345108-79350688|chr14:79370097-79374735	ENSMUSG00000022020.15	ENSMUST00000163486.1	NA	NA	NA	NA	3.88283	14.7519	1	1	8.14078	4.25795	263.118	0
chr15:10610004-10633266:-	chr15:10610004-10633266:-	Rai14	CIRCexplorer2	220	2	23262	chr15:10599784-10610004|chr15:10633266-10690370	ENSMUSG00000022246.14	ENSMUST00000090339.10	NA	NA	NA	NA	3.88283	14.7519	1	1	8.14078	4.25795	263.118	0
chr15:11986455-11993861:-	chr15:11986455-11993861:-	Sub1	CIRCexplorer2	305	3	7406	chr15:11984297-11986455|chr15:11993861-11995950	ENSMUSG00000022205.15	ENSMUST00000022816.14	NA	NA	NA	NA	3.88283	14.7519	1	1	8.14078	4.25795	263.118	0
chr15:12136395-12171854:+	chr15:12136395-12171854:+	Zfr	CIRCexplorer2	2698	15	35459	chr15:12118338-12136395|chr15:12171854-12180621	ENSMUSG00000022201.16	ENSMUST00000122941.7	NA	NA	NA	NA	3.88283	14.7519	1	1	8.14078	4.25795	263.118	0
chr15:12912510-12929711:+	chr15:12912510-12929711:+	Drosha	CIRCexplorer2	778	8	17201	chr15:12907394-12912510|chr15:12929711-12934991	ENSMUSG00000022191.16	ENSMUST00000169061.7	NA	NA	NA	NA	3.88283	14.7519	1	1	8.14078	4.25795	263.118	0
chr15:27736446-27754063:-	chr15:27736446-27754063:-	Trio	CIRCexplorer2	2087	11	17617	chr15:27735579-27736446|chr15:27754063-27755137	ENSMUSG00000022263.10	ENSMUST00000090247.6	NA	NA	NA	NA	3.88283	14.7519	1	1	8.14078	4.25795	263.118	0
chr15:27821339-27830232:-	chr15:27821339-27830232:-	Trio	CIRCexplorer2	588	5	8893	chr15:27819042-27821339|chr15:27830232-27830711	ENSMUSG00000022263.10	ENSMUST00000090247.6	NA	NA	NA	NA	3.88283	14.7519	1	1	8.14078	4.25795	263.118	0
mmu_circ_0005572	chr15:27871160-27912734:-	Trio	circBase	1814	9	41574	chr15:27856234-27871160|chr15:27912734-27919216	ENSMUSG00000022263.10	ENSMUST00000090247.6	ENSMUST00000090247	PN_D14, cerebellum, PN_D21, midbrain	ANNOTATED, CDS, coding, INTERNAL, OVCODE, OVEXON	Rybak2015	3.88283	14.7519	1	1	8.14078	4.25795	263.118	0
mmu_circ_0005576	chr15:27901167-27912734:-	Trio	circBase	944	4	11567	chr15:27898025-27901167|chr15:27912734-27919216	ENSMUSG00000022263.10	ENSMUST00000090247.6	ENSMUST00000090247	PN_D07, hindbrain	ANNOTATED, CDS, coding, INTERNAL, OVCODE, OVEXON	Rybak2015	3.88283	14.7519	1	1	8.14078	4.25795	263.118	0
chr15:31592284-31594246:-	chr15:31592284-31594246:-	Cct5	CIRCexplorer2	775	5	1962	chr15:31591055-31592284|chr15:31594246-31594333	ENSMUSG00000022234.15	ENSMUST00000022842.15	NA	NA	NA	NA	3.88283	14.7519	1	1	8.14078	4.25795	263.118	0
mmu_circ_0000588	chr15:35417510-35423297:+	Vps13b	circBase	471	3	5787	chr15:35379032-35417510|chr15:35423297-35430109	ENSMUSG00000037646.10	ENSMUST00000048646.8	NM_177151	mm_brain1, mm_brain2, PN_D28, forebrain, P19_exp1_D12	ANNOTATED, CDS, coding, INTERNAL	Memczak2013, Rybak2015	3.88283	14.7519	1	1	8.14078	4.25795	263.118	0
chr15:35417510-35438978:+	chr15:35417510-35438978:+	Vps13b	CIRCexplorer2	912	5	21468	chr15:35379032-35417510|chr15:35438978-35445569	ENSMUSG00000037646.10	ENSMUST00000048646.8	NA	NA	NA	NA	3.88283	14.7519	1	1	8.14078	4.25795	263.118	0
chr15:35576378-35652366:+	chr15:35576378-35652366:+	Vps13b	CIRCexplorer2	1811	10	75988	chr15:35572169-35576378|chr15:35652366-35668700	ENSMUSG00000037646.10	ENSMUST00000048646.8	NA	NA	NA	NA	3.88283	14.7519	1	1	8.14078	4.25795	263.118	0
chr15:35617597-35623805:+	chr15:35617597-35623805:+	Vps13b	CIRCexplorer2	425	2	6208	chr15:35607364-35617597|chr15:35623805-35639852	ENSMUSG00000037646.10	ENSMUST00000048646.8	NA	NA	NA	NA	3.88283	14.7519	1	1	8.14078	4.25795	263.118	0
chr15:35617597-35652366:+	chr15:35617597-35652366:+	Vps13b	CIRCexplorer2	1300	7	34769	chr15:35607364-35617597|chr15:35652366-35668700	ENSMUSG00000037646.10	ENSMUST00000048646.8	NA	NA	NA	NA	3.88283	14.7519	1	1	8.14078	4.25795	263.118	0
chr15:35645972-35652366:+	chr15:35645972-35652366:+	Vps13b	CIRCexplorer2	521	2	6394	chr15:35642464-35645972|chr15:35652366-35668700	ENSMUSG00000037646.10	ENSMUST00000048646.8	NA	NA	NA	NA	3.88283	14.7519	1	1	8.14078	4.25795	263.118	0
chr15:37975586-37985976:-	chr15:37975586-37985976:-	Ubr5	CIRCexplorer2	1053	8	10390	chr15:37973458-37975586|chr15:37985976-37986078	ENSMUSG00000037487.7	ENSMUST00000110336.3	NA	NA	NA	NA	3.88283	14.7519	1	1	8.14078	4.25795	263.118	0
chr15:43266133-43270983:-	chr15:43266133-43270983:-	Eif3e	CIRCexplorer2	231	2	4850	chr15:43265625-43266133|chr15:43270983-43272275	ENSMUSG00000022336.3	ENSMUST00000022960.3	NA	NA	NA	NA	3.88283	14.7519	1	1	8.14078	4.25795	263.118	0
chr15:43507644-43513849:+	chr15:43507644-43513849:+	Emc2	CIRCexplorer2	444	5	6205	chr15:43497118-43507644|chr15:43513849-43527396	ENSMUSG00000022337.7	ENSMUST00000022962.7	NA	NA	NA	NA	3.88283	14.7519	1	1	8.14078	4.25795	263.118	0
chr15:6634795-6638966:+	chr15:6634795-6638966:+	Fyb	CIRCexplorer2	281	2	4171	chr15:6632811-6634795|chr15:6638966-6640440	ENSMUSG00000022148.16	ENSMUST00000090461.11	NA	NA	NA	NA	3.88283	14.7519	1	1	8.14078	4.25795	263.118	0
mmu_circ_0005741	chr15:68101470-68146591:-	Zfat	circBase	569	5	45121	chr15:68084561-68101470|chr15:68146591-68165752	ENSMUSG00000022335.16	ENSMUST00000162054.7	ENSMUST00000160248	forebrain	ANNOTATED, CDS, coding, INTERNAL, OVCODE, OVEXON	Rybak2015	3.88283	14.7519	1	1	8.14078	4.25795	263.118	0
mmu_circ_0005762	chr15:72999971-73031643:-	Trappc9	circBase	609	4	31672	chr15:72963686-72999971|chr15:73031643-73042176	ENSMUSG00000047921.15	ENSMUST00000023276.14	ENSMUST00000170633	PN_D14, PN_D28, PN_D07, forebrain, PN_D01, P19_exp1_D12, hindbrain, PN_D21, midbrain	ANNOTATED, CDS, coding, INTERNAL, OVCODE, OVEXON	Rybak2015	3.88283	14.7519	1	1	8.14078	4.25795	263.118	0
chr15:73292034-73309869:-	chr15:73292034-73309869:-	Ptk2	CIRCexplorer2	584	7	17835	chr15:73276913-73292034|chr15:73309869-73320774	ENSMUSG00000022607.15	ENSMUST00000226988.1	NA	NA	NA	NA	3.88283	14.7519	1	1	8.14078	4.25795	263.118	0
chr15:73309814-73325836:-	chr15:73309814-73325836:-	Ptk2	CIRCexplorer2	286	4	16022	chr15:73304547-73309814|chr15:73325836-73330848	ENSMUSG00000022607.15	ENSMUST00000226988.1	NA	NA	NA	NA	3.88283	14.7519	1	1	8.14078	4.25795	263.118	0
mmu_circ_0005780	chr15:73330848-73343359:-	Ptk2	circBase	394	2	12511	chr15:73325836-73330848|chr15:73343359-73360025	ENSMUSG00000022607.15	ENSMUST00000226988.1	ENSMUST00000110033	forebrain	ANNOTATED, CDS, coding, INTERNAL, OVCODE, OVEXON, UTR5	Rybak2015	3.88283	14.7519	1	1	8.14078	4.25795	263.118	0
chr15:77807867-77813231:-	chr15:77807867-77813231:-	Myh9	CIRCexplorer2	509	2	5364	chr15:77797028-77807867|chr15:77813231-77841956	ENSMUSG00000022443.16	ENSMUST00000016771.12	NA	NA	NA	NA	3.88283	14.7519	1	1	8.14078	4.25795	263.118	0
chr15:7884280-7889176:-	chr15:7884280-7889176:-	Wdr70	CIRCexplorer2	461	4	4896	chr15:7873253-7884280|chr15:7889176-7920486	ENSMUSG00000039828.7	ENSMUST00000045766.7	NA	NA	NA	NA	3.88283	14.7519	1	1	8.14078	4.25795	263.118	0
chr15:79089463-79089961:+	chr15:79089463-79089961:+	Eif3l	CIRCexplorer2	498	1	498	chr15:79086604-79089463|chr15:79089961-79093336	ENSMUSG00000033047.4	ENSMUST00000040518.4	NA	NA	NA	NA	3.88283	14.7519	1	1	8.14078	4.25795	263.118	0
mmu_circ_0000620	chr15:79114654-79115171:+	Micall1	circBase	191	2	517	chr15:79109429-79114654|chr15:79115171-79119735	ENSMUSG00000033039.9	ENSMUST00000040320.8	NM_177461	mm_head, mm_brain1, mm_brain2, cerebellum, hippocampus, forebrain, hindbrain, midbrain	ANNOTATED, CDS, coding, INTERNAL	Memczak2013, Rybak2015	3.88283	14.7519	1	1	8.14078	4.25795	263.118	0
chr15:7976967-8019665:-	chr15:7976967-8019665:-	Wdr70	CIRCexplorer2	252	2	42698	chr15:7924307-7976967|chr15:8019665-8035730	ENSMUSG00000039828.7	ENSMUST00000045766.7	NA	NA	NA	NA	3.88283	14.7519	1	1	8.14078	4.25795	263.118	0
chr15:80000328-80001887:-	chr15:80000328-80001887:-	Pdgfb	CIRCexplorer2	351	2	1559	chr15:79997704-80000328|chr15:80001887-80003324	ENSMUSG00000000489.6	ENSMUST00000000500.6	NA	NA	NA	NA	3.88283	14.7519	1	1	8.14078	4.25795	263.118	0
chr15:81430689-81438180:+	chr15:81430689-81438180:+	Xpnpep3	CIRCexplorer2	380	3	7491	chr15:81427683-81430689|chr15:81438180-81442378	ENSMUSG00000022401.11	ENSMUST00000163754.7	NA	NA	NA	NA	3.88283	14.7519	1	1	8.14078	4.25795	263.118	0
chr15:81600907-81616863:+	chr15:81600907-81616863:+	Ep300	CIRCexplorer2	1669	7	15956	chr15:81586722-81600907|chr15:81616863-81619999	ENSMUSG00000055024.12	ENSMUST00000068387.10	NA	NA	NA	NA	3.88283	14.7519	1	1	8.14078	4.25795	263.118	0
chr15:81648338-81648620:+	chr15:81648338-81648620:+	Ep300	CIRCexplorer2	282	1	282	chr15:81645036-81648338|chr15:81648620-81648801	ENSMUSG00000055024.12	ENSMUST00000068387.10	NA	NA	NA	NA	3.88283	14.7519	1	1	8.14078	4.25795	263.118	0
mmu_circ_0005877	chr15:81716566-81718922:-	Rangap1	circBase	315	2	2356	chr15:81712977-81716566|chr15:81718922-81720606	ENSMUSG00000022391.15	ENSMUST00000052374.11	ENSMUST00000170134	PN_D14, P19_exp1_D12	ANNOTATED, CDS, coding, INTERNAL, OVCODE, OVEXON	Rybak2015	3.88283	14.7519	1	1	8.14078	4.25795	263.118	0
mmu_circ_0005882	chr15:82022444-82023061:+	Xrcc6	circBase	394	2	617	chr15:82019093-82022444|chr15:82023061-82025504	ENSMUSG00000022471.13	ENSMUST00000100399.10	ENSMUST00000100399	forebrain, PN_D01	ANNOTATED, CDS, coding, INTERNAL, OVCODE, OVERLAPTX, OVEXON	Rybak2015	3.88283	14.7519	1	1	8.14078	4.25795	263.118	0
chr15:82172752-82177587:+	chr15:82172752-82177587:+	Srebf2	CIRCexplorer2	666	4	4835	chr15:82171283-82172752|chr15:82177587-82178716	ENSMUSG00000022463.7	ENSMUST00000023100.6	NA	NA	NA	NA	3.88283	14.7519	1	1	8.14078	4.25795	263.118	0
chr15:8300694-8318416:-	chr15:8300694-8318416:-	Nipbl	CIRCexplorer2	1455	11	17722	chr15:8296878-8300694|chr15:8318416-8319456	ENSMUSG00000022141.6	ENSMUST00000052965.6	NA	NA	NA	NA	3.88283	14.7519	1	1	8.14078	4.25795	263.118	0
chr15:85438101-85462467:+	chr15:85438101-85462467:+	Atxn10	CIRCexplorer2	252	2	24366	chr15:85393506-85438101|chr15:85462467-85462920	ENSMUSG00000016541.9	ENSMUST00000163242.1	NA	NA	NA	NA	3.88283	14.7519	1	1	8.14078	4.25795	263.118	0
chr15:93254300-93265963:-	chr15:93254300-93265963:-	Gxylt1	CIRCexplorer2	643	4	11663	chr15:93248482-93254300|chr15:93265963-93274875	ENSMUSG00000036197.15	ENSMUST00000057896.4	NA	NA	NA	NA	3.88283	14.7519	1	1	8.14078	4.25795	263.118	0
chr15:99628633-99631239:-	chr15:99628633-99631239:-	Racgap1	CIRCexplorer2	296	2	2606	chr15:99626557-99628633|chr15:99631239-99632079	ENSMUSG00000023015.13	ENSMUST00000171702.7	NA	NA	NA	NA	3.88283	14.7519	1	1	8.14078	4.25795	263.118	0
chr16:11230509-11239099:-	chr16:11230509-11239099:-	Gspt1	CIRCexplorer2	817	6	8590	chr16:11229302-11230509|chr16:11239099-11240665	ENSMUSG00000062203.14	ENSMUST00000080030.13	NA	NA	NA	NA	3.88283	14.7519	1	1	8.14078	4.25795	263.118	0
mmu_circ_0006071	chr16:13566569-13647299:-	Parn	circBase	866	11	80730	chr16:13541248-13566569|chr16:13647299-13648418	ENSMUSG00000022685.8	ENSMUST00000058884.8	ENSMUST00000058884	cerebellum	ANNOTATED, CDS, coding, INTERNAL, OVCODE, OVEXON	Rybak2015	3.88283	14.7519	1	1	8.14078	4.25795	263.118	0
chr16:13566569-13667611:-	chr16:13566569-13667611:-	Parn	CIRCexplorer2	1609	21	101042	chr16:13541248-13566569|chr16:13667611-13668010	ENSMUSG00000022685.8	ENSMUST00000058884.8	NA	NA	NA	NA	3.88283	14.7519	1	1	8.14078	4.25795	263.118	0
chr16:14389806-14405145:+	chr16:14389806-14405145:+	Abcc1	CIRCexplorer2	761	6	15339	chr16:14361643-14389806|chr16:14405145-14410699	ENSMUSG00000023088.16	ENSMUST00000130671.7	NA	NA	NA	NA	3.88283	14.7519	1	1	8.14078	4.25795	263.118	0
chr16:14405013-14443474:+	chr16:14405013-14443474:+	Abcc1	CIRCexplorer2	1442	10	38461	chr16:14404051-14405013|chr16:14443474-14445292	ENSMUSG00000023088.16	ENSMUST00000130671.7	NA	NA	NA	NA	3.88283	14.7519	1	1	8.14078	4.25795	263.118	0
mmu_circ_0006085	chr16:15829615-15831338:+	Prkdc	circBase	273	2	1723	chr16:15816894-15829615|chr16:15831338-15833675	ENSMUSG00000022672.8	ENSMUST00000023352.8	ENSMUST00000023352	forebrain	ANNOTATED, CDS, coding, INTERNAL, OVCODE, OVEXON	Rybak2015	3.88283	14.7519	1	1	8.14078	4.25795	263.118	0
chr16:16469703-16477513:-	chr16:16469703-16477513:-	Fgd4	CIRCexplorer2	532	4	7810	chr16:16462059-16469703|chr16:16477513-16484089	ENSMUSG00000022788.16	ENSMUST00000161861.7	NA	NA	NA	NA	3.88283	14.7519	1	1	8.14078	4.25795	263.118	0
mmu_circ_0006107	chr16:17302990-17303443:-	Pi4ka	circBase	311	2	453	chr16:17301100-17302990|chr16:17303443-17307702	ENSMUSG00000041720.12	ENSMUST00000036161.11	ENSMUST00000154364	hippocampus, sy_snpt, hindbrain, frontal_cortex	ANNOTATED, CDS, coding, INTERNAL, OVCODE, OVEXON	Rybak2015	3.88283	14.7519	1	1	8.14078	4.25795	263.118	0
chr16:18784805-18787068:-	chr16:18784805-18787068:-	Cdc45	CIRCexplorer2	419	4	2263	chr16:18781962-18784805|chr16:18787068-18793177	ENSMUSG00000000028.14	ENSMUST00000000028.13	NA	NA	NA	NA	3.88283	14.7519	1	1	8.14078	4.25795	263.118	0
chr16:18925647-18935179:+	chr16:18925647-18935179:+	Gm28539	CIRCexplorer2	659	4	9532	chr16:18922959-18925647|chr16:18935179-18946345	ENSMUSG00000099908.1	ENSMUST00000190050.1	NA	NA	NA	NA	3.88283	14.7519	1	1	8.14078	4.25795	263.118	0
chr16:18932867-18956257:+	chr16:18932867-18956257:+	Hira	CIRCexplorer2	1516	11	23390	chr16:18927523-18932867|chr16:18956257-18969439	ENSMUSG00000022702.15	ENSMUST00000004222.13	NA	NA	NA	NA	3.88283	14.7519	1	1	8.14078	4.25795	263.118	0
chr16:22392654-22393055:-	chr16:22392654-22393055:-	Etv5	CIRCexplorer2	239	2	401	chr16:22386858-22392654|chr16:22393055-22399319	ENSMUSG00000013089.15	ENSMUST00000079601.12	NA	NA	NA	NA	3.88283	14.7519	1	1	8.14078	4.25795	263.118	0
mmu_circ_0006166	chr16:23110579-23111263:+	Eif4a2	circBase	282	2	684	chr16:23110343-23110579|chr16:23111263-23111502	ENSMUSG00000022884.14	ENSMUST00000023599.12	ENSMUST00000148085	P19_exp2_D4	ANNOTATED, INTERNAL, ncRNA, OVCODE, OVEXON	Rybak2015	3.88283	14.7519	1	1	8.14078	4.25795	263.118	0
chr16:24681745-24681871:+	chr16:24681745-24681871:+	Lpp	CIRCexplorer2	126	1	126	chr16:24661789-24681745|chr16:24681871-24761592	ENSMUSG00000033306.14	ENSMUST00000038053.12	NA	NA	NA	NA	3.88283	14.7519	1	1	8.14078	4.25795	263.118	0
chr16:27405646-27409414:+	chr16:27405646-27409414:+	Ccdc50	CIRCexplorer2	281	3	3768	chr16:27389137-27405646|chr16:27409414-27417247	ENSMUSG00000038127.14	ENSMUST00000100026.9	NA	NA	NA	NA	3.88283	14.7519	1	1	8.14078	4.25795	263.118	0
chr16:29433971-29441638:-	chr16:29433971-29441638:-	Atp13a4	CIRCexplorer2	478	4	7667	chr16:29422750-29433971|chr16:29441638-29449914	ENSMUSG00000038094.15	ENSMUST00000182573.7	NA	NA	NA	NA	3.88283	14.7519	1	1	8.14078	4.25795	263.118	0
chr16:29433971-29450065:-	chr16:29433971-29450065:-	Atp13a4	CIRCexplorer2	629	5	16094	chr16:29422750-29433971|chr16:29450065-29452570	ENSMUSG00000038094.15	ENSMUST00000182573.7	NA	NA	NA	NA	3.88283	14.7519	1	1	8.14078	4.25795	263.118	0
chr16:29440019-29450065:-	chr16:29440019-29450065:-	Atp13a4	CIRCexplorer2	504	4	10046	chr16:29434096-29440019|chr16:29450065-29452570	ENSMUSG00000038094.15	ENSMUST00000182573.7	NA	NA	NA	NA	3.88283	14.7519	1	1	8.14078	4.25795	263.118	0
chr16:29471888-29475628:-	chr16:29471888-29475628:-	Atp13a4	CIRCexplorer2	357	4	3740	chr16:29469310-29471888|chr16:29475628-29479755	ENSMUSG00000038094.15	ENSMUST00000182627.7	NA	NA	NA	NA	3.88283	14.7519	1	1	8.14078	4.25795	263.118	0
chr16:29475387-29479902:-	chr16:29475387-29479902:-	Atp13a4	CIRCexplorer2	299	3	4515	chr16:29473503-29475387|chr16:29479902-29490009	ENSMUSG00000038094.15	ENSMUST00000182627.7	NA	NA	NA	NA	3.88283	14.7519	1	1	8.14078	4.25795	263.118	0
chr16:30355752-30362749:-	chr16:30355752-30362749:-	Atp13a3	CIRCexplorer2	702	6	6997	chr16:30354304-30355752|chr16:30362749-30366834	ENSMUSG00000022533.13	ENSMUST00000061350.12	NA	NA	NA	NA	3.88283	14.7519	1	1	8.14078	4.25795	263.118	0
chr16:30361419-30366935:-	chr16:30361419-30366935:-	Atp13a3	CIRCexplorer2	517	4	5516	chr16:30359749-30361419|chr16:30366935-30387606	ENSMUSG00000022533.13	ENSMUST00000061350.12	NA	NA	NA	NA	3.88283	14.7519	1	1	8.14078	4.25795	263.118	0
mmu_circ_0006185	chr16:31781781-31812824:+	Dlg1	circBase	960	8	31043	chr16:31771855-31781781|chr16:31812824-31829465	ENSMUSG00000022770.16	ENSMUST00000115205.7	ENSMUST00000064477	PN_D28	ANNOTATED, CDS, coding, INTERNAL, OVCODE, OVEXON	Rybak2015	3.88283	14.7519	1	1	8.14078	4.25795	263.118	0
chr16:31791714-31812824:+	chr16:31791714-31812824:+	Dlg1	CIRCexplorer2	730	5	21110	chr16:31790301-31791714|chr16:31812824-31829465	ENSMUSG00000022770.16	ENSMUST00000115205.7	NA	NA	NA	NA	3.88283	14.7519	1	1	8.14078	4.25795	263.118	0
chr16:32285369-32291981:+	chr16:32285369-32291981:+	Rnf168	CIRCexplorer2	381	3	6612	chr16:32282387-32285369|chr16:32291981-32298387	ENSMUSG00000014074.17	ENSMUST00000014218.14	NA	NA	NA	NA	3.88283	14.7519	1	1	8.14078	4.25795	263.118	0
chr16:33959052-33963925:-	chr16:33959052-33963925:-	Umps	CIRCexplorer2	1117	4	4873	chr16:33956935-33959052|chr16:33963925-33966825	ENSMUSG00000022814.6	ENSMUST00000023510.6	NA	NA	NA	NA	3.88283	14.7519	1	1	8.14078	4.25795	263.118	0
chr16:35422865-35429984:-	chr16:35422865-35429984:-	Pdia5	CIRCexplorer2	301	3	7119	chr16:35410997-35422865|chr16:35429984-35438112	ENSMUSG00000022844.7	ENSMUST00000023550.7	NA	NA	NA	NA	3.88283	14.7519	1	1	8.14078	4.25795	263.118	0
chr16:35947500-35948354:+	chr16:35947500-35948354:+	Parp9	CIRCexplorer2	854	1	854	chr16:35943402-35947500|chr16:35948354-35953562	ENSMUSG00000022906.15	ENSMUST00000114878.7	NA	NA	NA	NA	3.88283	14.7519	1	1	8.14078	4.25795	263.118	0
chr16:36000181-36023253:+	chr16:36000181-36023253:+	Kpna1	CIRCexplorer2	1001	9	23072	chr16:35983508-36000181|chr16:36023253-36029521	ENSMUSG00000022905.12	ENSMUST00000004054.12	NA	NA	NA	NA	3.88283	14.7519	1	1	8.14078	4.25795	263.118	0
mmu_circ_0006278	chr16:4114773-4128686:-	Crebbp	circBase	1926	11	13913	chr16:4109218-4114773|chr16:4128686-4137365	ENSMUSG00000022521.10	ENSMUST00000023165.8	ENSMUST00000023165	forebrain	ANNOTATED, CDS, coding, INTERNAL, OVCODE, OVEXON	Rybak2015	3.88283	14.7519	1	1	8.14078	4.25795	263.118	0
mmu_circ_0006283	chr16:4137365-4138985:-	Crebbp	circBase	355	2	1620	chr16:4128686-4137365|chr16:4138985-4154856	ENSMUSG00000022521.10	ENSMUST00000023165.8	ENSMUST00000023165	PN_D14, PN_D07, cerebellum, hippocampus, sy_snpt, forebrain, PN_D01, P19_exp1_D12, PN_D21, midbrain, frontal_cortex	ANNOTATED, CDS, coding, INTERNAL, OVCODE, OVEXON	Rybak2015	3.88283	14.7519	1	1	8.14078	4.25795	263.118	0
mmu_circ_0006284	chr16:4137365-4155033:-	Crebbp	circBase	532	3	17668	chr16:4128686-4137365|chr16:4155033-4179423	ENSMUSG00000022521.10	ENSMUST00000023165.8	ENSMUST00000023165	PN_D14, cerebellum, P19_exp1_D4, forebrain, PN_D01, P19_exp1_D12, hindbrain, frontal_cortex	ANNOTATED, CDS, coding, INTERNAL, OVCODE, OVEXON	Rybak2015	3.88283	14.7519	1	1	8.14078	4.25795	263.118	0
mmu_circ_0006288	chr16:4179423-4180133:-	Crebbp	circBase	710	1	710	chr16:4155033-4179423|chr16:4180133-4213138	ENSMUSG00000022521.10	ENSMUST00000023165.8	ENSMUST00000023165	P19_exp2_D0, cerebellum, P19_exp1_D2, P19_exp1_D4, forebrain, PN_D01, P19_exp1_D12, P19_exp2_D12, P19_exp2_D4, P19_exp1_D0	ANNOTATED, CDS, coding, INTERNAL, OVCODE, OVEXON	Rybak2015	3.88283	14.7519	1	1	8.14078	4.25795	263.118	0
mmu_circ_0006298	chr16:43609326-43610931:+	Zbtb20	circBase	1605	1	1605	chr16:43577748-43609326|chr16:43610931-43618322	ENSMUSG00000022708.16	ENSMUST00000114694.8	ENSMUST00000114694	forebrain, PN_D01, hindbrain, midbrain	ANNOTATED, CDS, coding, INTERNAL, OVCODE, OVEXON	Rybak2015	3.88283	14.7519	1	1	8.14078	4.25795	263.118	0
chr16:52273909-52295750:-	chr16:52273909-52295750:-	Alcam	CIRCexplorer2	915	7	21841	chr16:52270779-52273909|chr16:52295750-52296919	ENSMUSG00000022636.13	ENSMUST00000023312.13	NA	NA	NA	NA	3.88283	14.7519	1	1	8.14078	4.25795	263.118	0
chr16:55815639-55819706:-	chr16:55815639-55819706:-	Nfkbiz	CIRCexplorer2	1568	8	4067	chr16:55814351-55815639|chr16:55819706-55821767	ENSMUSG00000035356.16	ENSMUST00000114458.7	NA	NA	NA	NA	3.88283	14.7519	1	1	8.14078	4.25795	263.118	0
chr16:55980594-56002826:+	chr16:55980594-56002826:+	Zbtb11	CIRCexplorer2	1990	7	22232	chr16:55974371-55980594|chr16:56002826-56005909	ENSMUSG00000022601.11	ENSMUST00000050248.8	NA	NA	NA	NA	3.88283	14.7519	1	1	8.14078	4.25795	263.118	0
mmu_circ_0006361	chr16:62769606-62770812:-	Nsun3	circBase	277	2	1206	chr16:62735418-62769606|chr16:62770812-62776287	ENSMUSG00000050312.11	ENSMUST00000063089.11	ENSMUST00000063089	P19_exp1_D0	ANNOTATED, CDS, coding, INTERNAL, OVCODE, OVEXON	Rybak2015	3.88283	14.7519	1	1	8.14078	4.25795	263.118	0
chr16:84971407-85030365:-	chr16:84971407-85030365:-	App	CIRCexplorer2	873	7	58958	chr16:84965770-84971407|chr16:85030365-85040250	ENSMUSG00000022892.11	ENSMUST00000227723.1	NA	NA	NA	NA	3.88283	14.7519	1	1	8.14078	4.25795	263.118	0
chr16:85056323-85082888:-	chr16:85056323-85082888:-	App	CIRCexplorer2	510	3	26565	chr16:85043743-85056323|chr16:85082888-85103205	ENSMUSG00000022892.11	ENSMUST00000227723.1	NA	NA	NA	NA	3.88283	14.7519	1	1	8.14078	4.25795	263.118	0
chr16:8645368-8646264:+	chr16:8645368-8646264:+	Pmm2	CIRCexplorer2	169	2	896	chr16:8642849-8645368|chr16:8646264-8648647	ENSMUSG00000022711.15	ENSMUST00000023396.9	NA	NA	NA	NA	3.88283	14.7519	1	1	8.14078	4.25795	263.118	0
chr16:8695815-8697695:-	chr16:8695815-8697695:-	Usp7	CIRCexplorer2	368	4	1880	chr16:8695184-8695815|chr16:8697695-8697892	ENSMUSG00000022710.17	ENSMUST00000160405.7	NA	NA	NA	NA	3.88283	14.7519	1	1	8.14078	4.25795	263.118	0
chr16:8706085-8716619:-	chr16:8706085-8716619:-	Usp7	CIRCexplorer2	827	7	10534	chr16:8705184-8706085|chr16:8716619-8756815	ENSMUSG00000022710.17	ENSMUST00000160405.7	NA	NA	NA	NA	3.88283	14.7519	1	1	8.14078	4.25795	263.118	0
chr16:87486235-87486520:-	chr16:87486235-87486520:-	Cct8	CIRCexplorer2	204	2	285	chr16:87485905-87486235|chr16:87486520-87486594	ENSMUSG00000025613.13	ENSMUST00000026704.13	NA	NA	NA	NA	3.88283	14.7519	1	1	8.14078	4.25795	263.118	0
chr16:8842967-8843243:+	chr16:8842967-8843243:+	1810013L24Rik	CIRCexplorer2	276	1	276	chr16:8831401-8842967|chr16:8843243-8855793	ENSMUSG00000022507.5	ENSMUST00000023150.5	NA	NA	NA	NA	3.88283	14.7519	1	1	8.14078	4.25795	263.118	0
chr16:90947014-90948113:-	chr16:90947014-90948113:-	Synj1	CIRCexplorer2	87	2	1099	chr16:90946862-90947014|chr16:90948113-90949698	ENSMUSG00000022973.17	ENSMUST00000121759.7	NA	NA	NA	NA	3.88283	14.7519	1	1	8.14078	4.25795	263.118	0
chr16:91023337-91034287:-	chr16:91023337-91034287:-	Paxbp1	CIRCexplorer2	997	7	10950	chr16:91022745-91023337|chr16:91034287-91034799	ENSMUSG00000022974.12	ENSMUST00000118522.7	NA	NA	NA	NA	3.88283	14.7519	1	1	8.14078	4.25795	263.118	0
chr16:91633874-91637079:-	chr16:91633874-91637079:-	Gart	CIRCexplorer2	575	4	3205	chr16:91631071-91633874|chr16:91637079-91637929	ENSMUSG00000022962.14	ENSMUST00000023684.13	NA	NA	NA	NA	3.88283	14.7519	1	1	8.14078	4.25795	263.118	0
chr16:92668707-92689132:-	chr16:92668707-92689132:-	Runx1	CIRCexplorer2	262	2	20425	chr16:92644345-92668707|chr16:92689132-92695483	ENSMUSG00000022952.16	ENSMUST00000023673.13	NA	NA	NA	NA	3.88283	14.7519	1	1	8.14078	4.25795	263.118	0
mmu_circ_0006477	chr16:94383911-94385423:+	Ttc3	circBase	437	4	1512	chr16:94370861-94383911|chr16:94385423-94387336	ENSMUSG00000040785.18	ENSMUST00000117648.7	ENSMUST00000117648	P19_exp1_D4, forebrain, P19_exp1_D12, midbrain, P19_exp2_D4	ANNOTATED, CDS, coding, INTERNAL, OVCODE, OVEXON, UTR5	Rybak2015	3.88283	14.7519	1	1	8.14078	4.25795	263.118	0
chr16:94424064-94426830:+	chr16:94424064-94426830:+	Ttc3	CIRCexplorer2	383	4	2766	chr16:94422347-94424064|chr16:94426830-94427790	ENSMUSG00000040785.18	ENSMUST00000117648.7	NA	NA	NA	NA	3.88283	14.7519	1	1	8.14078	4.25795	263.118	0
mmu_circ_0006530	chr17:10238892-10274063:-	Qk	circBase	261	2	35171	chr17:10217803-10238892|chr17:10274063-10282838	ENSMUSG00000062078.14	ENSMUST00000097414.9	ENSMUST00000042296	sy_cyto, PN_D07, PN_D01	ANNOTATED, CDS, coding, INTERNAL, OVCODE, OVEXON	Rybak2015	3.88283	14.7519	1	1	8.14078	4.25795	263.118	0
mmu_circ_0006531	chr17:10238892-10282981:-	Qk	circBase	404	3	44089	chr17:10217803-10238892|chr17:10282981-10318731	ENSMUSG00000062078.14	ENSMUST00000097414.9	ENSMUST00000042296	PN_D14, olfactory_bulb, PN_D28, PN_D07, cerebellum, hippocampus, sy_snpt, forebrain, P19_exp1_D12, PN_D21, midbrain	ANNOTATED, CDS, coding, INTERNAL, OVCODE, OVEXON	Rybak2015	3.88283	14.7519	1	1	8.14078	4.25795	263.118	0
mmu_circ_0006533	chr17:10273946-10282981:-	Qk	circBase	260	2	9035	chr17:10239036-10273946|chr17:10282981-10318731	ENSMUSG00000062078.14	ENSMUST00000097414.9	ENSMUST00000042296	PN_D14, forebrain, P19_exp2_D4	ANNOTATED, CDS, coding, INTERNAL, OVCODE, OVEXON	Rybak2015	3.88283	14.7519	1	1	8.14078	4.25795	263.118	0
mmu_circ_0006610	chr17:25199766-25213106:+	Unkl	circBase	793	7	13340	chr17:25189675-25199766|chr17:25213106-25218577	ENSMUSG00000015127.14	ENSMUST00000039734.11	ENSMUST00000160896	PN_D07	ANNOTATED, CDS, coding, INTERNAL, OVCODE, OVEXON, UTR5	Rybak2015	3.88283	14.7519	1	1	8.14078	4.25795	263.118	0
mmu_circ_0006634	chr17:26757804-26763448:+	A930001N09Rik	circBase	582	4	5644	chr17:26743131-26757804|chr17:26763448-26771291	ENSMUSG00000048249.14	ENSMUST00000062519.13	ENSMUST00000062519	PN_D14, olfactory_bulb, PN_D28, cerebellum, forebrain, PN_D01, frontal_cortex	ANNOTATED, CDS, coding, INTERNAL, OVCODE, OVEXON	Rybak2015	3.88283	14.7519	1	1	8.14078	4.25795	263.118	0
chr17:28600868-28608764:-	chr17:28600868-28608764:-	Srpk1	CIRCexplorer2	703	7	7896	chr17:28600456-28600868|chr17:28608764-28621976	ENSMUSG00000004865.15	ENSMUST00000130643.7	NA	NA	NA	NA	3.88283	14.7519	1	1	8.14078	4.25795	263.118	0
mmu_circ_0006673	chr17:30135322-30153368:+	Zfand3	circBase	249	2	18046	chr17:30005308-30135322|chr17:30153368-30192562	ENSMUSG00000044477.11	ENSMUST00000226421.1	ENSMUST00000052403	PN_D14, olfactory_bulb, hindbrain	ANNOTATED, CDS, coding, INTERNAL, OVCODE, OVEXON	Rybak2015	3.88283	14.7519	1	1	8.14078	4.25795	263.118	0
chr17:3159162-3164277:+	chr17:3159162-3164277:+	Scaf8	CIRCexplorer2	447	3	5115	chr17:3148580-3159162|chr17:3164277-3167962	ENSMUSG00000046201.8	ENSMUST00000076734.6	NA	NA	NA	NA	3.88283	14.7519	1	1	8.14078	4.25795	263.118	0
chr17:33590827-33594367:+	chr17:33590827-33594367:+	Myo1f	CIRCexplorer2	433	4	3540	chr17:33588188-33590827|chr17:33594367-33597940	ENSMUSG00000024300.16	ENSMUST00000087605.11	NA	NA	NA	NA	3.88283	14.7519	1	1	8.14078	4.25795	263.118	0
chr17:53624351-53644736:+	chr17:53624351-53644736:+	Kat2b	CIRCexplorer2	843	6	20385	chr17:53610990-53624351|chr17:53644736-53648746	ENSMUSG00000000708.14	ENSMUST00000000724.14	NA	NA	NA	NA	3.88283	14.7519	1	1	8.14078	4.25795	263.118	0
chr17:57406833-57420524:+	chr17:57406833-57420524:+	Adgre1	CIRCexplorer2	936	7	13691	chr17:57402861-57406833|chr17:57420524-57441254	ENSMUSG00000004730.14	ENSMUST00000086763.11	NA	NA	NA	NA	3.88283	14.7519	1	1	8.14078	4.25795	263.118	0
chr17:57406833-57450101:+	chr17:57406833-57450101:+	Adgre1	CIRCexplorer2	1840	12	43268	chr17:57402861-57406833|chr17:57450101-57460692	ENSMUSG00000004730.14	ENSMUST00000086763.11	NA	NA	NA	NA	3.88283	14.7519	1	1	8.14078	4.25795	263.118	0
chr17:57406833-57460759:+	chr17:57406833-57460759:+	Adgre1	CIRCexplorer2	1907	13	53926	chr17:57402861-57406833|chr17:57460759-57475828	ENSMUSG00000004730.14	ENSMUST00000086763.11	NA	NA	NA	NA	3.88283	14.7519	1	1	8.14078	4.25795	263.118	0
chr17:57419321-57450101:+	chr17:57419321-57450101:+	Adgre1	CIRCexplorer2	1166	7	30780	chr17:57413761-57419321|chr17:57450101-57460692	ENSMUSG00000004730.14	ENSMUST00000086763.11	NA	NA	NA	NA	3.88283	14.7519	1	1	8.14078	4.25795	263.118	0
chr17:6009731-6019478:+	chr17:6009731-6019478:+	Synj2	CIRCexplorer2	1006	7	9747	chr17:6008110-6009731|chr17:6019478-6022098	ENSMUSG00000023805.16	ENSMUST00000146009.7	NA	NA	NA	NA	3.88283	14.7519	1	1	8.14078	4.25795	263.118	0
mmu_circ_0006915	chr17:63973064-63991716:+	Fer	circBase	423	3	18652	chr17:63941480-63973064|chr17:63991716-64029289	ENSMUSG00000000127.14	ENSMUST00000000129.12	ENSMUST00000000129	PN_D14	ANNOTATED, CDS, coding, INTERNAL, OVCODE, OVEXON	Rybak2015	3.88283	14.7519	1	1	8.14078	4.25795	263.118	0
mmu_circ_0006918	chr17:63991593-64078975:+	Fer	circBase	515	5	87382	chr17:63981686-63991593|chr17:64078975-64133440	ENSMUSG00000000127.14	ENSMUST00000000129.12	ENSMUST00000000129	forebrain	ANNOTATED, CDS, coding, INTERNAL, OVCODE, OVEXON	Rybak2015	3.88283	14.7519	1	1	8.14078	4.25795	263.118	0
chr17:64035446-64037664:+	chr17:64035446-64037664:+	Fer	CIRCexplorer2	211	2	2218	chr17:64029346-64035446|chr17:64037664-64078851	ENSMUSG00000000127.14	ENSMUST00000000129.12	NA	NA	NA	NA	3.88283	14.7519	1	1	8.14078	4.25795	263.118	0
mmu_circ_0000803	chr17:64624527-64625451:+	Man2a1	circBase	397	2	924	chr17:64601870-64624527|chr17:64625451-64636483	ENSMUSG00000024085.13	ENSMUST00000086723.9	NM_008549	mm_brain1, sy_cyto, PN_D14, sy_cell, PN_D28, PN_D07, cerebellum, forebrain, hindbrain, PN_D21, midbrain, frontal_cortex	ANNOTATED, CDS, coding, INTERNAL	Memczak2013, Rybak2015	3.88283	14.7519	1	1	8.14078	4.25795	263.118	0
chr17:65810537-65829547:+	chr17:65810537-65829547:+	Ppp4r1	CIRCexplorer2	1454	8	19010	chr17:65803966-65810537|chr17:65829547-65830996	ENSMUSG00000061950.17	ENSMUST00000073104.10	NA	NA	NA	NA	3.88283	14.7519	1	1	8.14078	4.25795	263.118	0
mmu_circ_0006966	chr17:71436705-71456500:-	Smchd1	circBase	1039	8	19795	chr17:71431405-71436705|chr17:71456500-71463761	ENSMUSG00000024054.13	ENSMUST00000127430.1	ENSMUST00000127430	P19_exp1_D12	ANNOTATED, CDS, coding, INTERNAL, OVCODE, OVEXON	Rybak2015	3.88283	14.7519	1	1	8.14078	4.25795	263.118	0
mmu_circ_0006994	chr17:74373662-74382040:+	Spast	circBase	366	5	8378	chr17:74373359-74373662|chr17:74382040-74387033	ENSMUSG00000024068.7	ENSMUST00000224711.1	ENSMUST00000024869	olfactory_bulb, PN_D07, cerebellum, forebrain	ANNOTATED, CDS, coding, INTERNAL, OVCODE, OVEXON	Rybak2015	3.88283	14.7519	1	1	8.14078	4.25795	263.118	0
chr17:74546236-74580562:+	chr17:74546236-74580562:+	Birc6	CIRCexplorer2	2550	8	34326	chr17:74528801-74546236|chr17:74580562-74585952	ENSMUSG00000024073.14	ENSMUST00000180037.7	NA	NA	NA	NA	3.88283	14.7519	1	1	8.14078	4.25795	263.118	0
chr17:74615219-74623092:+	chr17:74615219-74623092:+	Birc6	CIRCexplorer2	771	5	7873	chr17:74614432-74615219|chr17:74623092-74623750	ENSMUSG00000024073.14	ENSMUST00000180037.7	NA	NA	NA	NA	3.88283	14.7519	1	1	8.14078	4.25795	263.118	0
chr17:74619706-74623092:+	chr17:74619706-74623092:+	Birc6	CIRCexplorer2	532	3	3386	chr17:74618563-74619706|chr17:74623092-74623750	ENSMUSG00000024073.14	ENSMUST00000180037.7	NA	NA	NA	NA	3.88283	14.7519	1	1	8.14078	4.25795	263.118	0
chr17:74626961-74631737:+	chr17:74626961-74631737:+	Birc6	CIRCexplorer2	553	4	4776	chr17:74625239-74626961|chr17:74631737-74634795	ENSMUSG00000024073.14	ENSMUST00000180037.7	NA	NA	NA	NA	3.88283	14.7519	1	1	8.14078	4.25795	263.118	0
mmu_circ_0007008	chr17:74668758-74697519:+	Birc6	circBase	1587	10	28761	chr17:74662818-74668758|chr17:74697519-74702203	ENSMUSG00000024073.14	ENSMUST00000180037.7	ENSMUST00000024879	forebrain	ANNOTATED, CDS, coding, INTERNAL, OVCODE, OVEXON	Rybak2015	3.88283	14.7519	1	1	8.14078	4.25795	263.118	0
chr17:78931309-78932341:-	chr17:78931309-78932341:-	Cebpz	CIRCexplorer2	419	2	1032	chr17:78929366-78931309|chr17:78932341-78934574	ENSMUSG00000024081.8	ENSMUST00000024885.8	NA	NA	NA	NA	3.88283	14.7519	1	1	8.14078	4.25795	263.118	0
mmu_circ_0007034	chr17:79650301-79672573:+	Fam82a1	circBase	727	8	22272	chr17:79621772-79650301|chr17:79672573-79681632	ENSMUSG00000036368.8	ENSMUST00000040368.2	ENSMUST00000040368	forebrain, PN_D21	ANNOTATED, CDS, coding, INTERNAL, OVCODE, OVEXON	Rybak2015	3.88283	14.7519	1	1	8.14078	4.25795	263.118	0
chr17:80144979-80150170:+	chr17:80144979-80150170:+	Galm	CIRCexplorer2	289	2	5191	chr17:80138167-80144979|chr17:80150170-80181560	ENSMUSG00000035473.10	ENSMUST00000039205.10	NA	NA	NA	NA	3.88283	14.7519	1	1	8.14078	4.25795	263.118	0
mmu_circ_0000821	chr17:80653861-80655921:-	Map4k3	circBase	169	3	2060	chr17:80651127-80653861|chr17:80655921-80663991	ENSMUSG00000024242.14	ENSMUST00000025089.7	NM_001081357	mm_head, mm_brain2, PN_D14, sy_cell, PN_D07, cerebellum, forebrain, PN_D01, hindbrain, P19_exp2_D4, frontal_cortex	ANNOTATED, CDS, coding, INTERNAL	Memczak2013, Rybak2015	3.88283	14.7519	1	1	8.14078	4.25795	263.118	0
chr17:83410025-83428025:+	chr17:83410025-83428025:+	Eml4	CIRCexplorer2	339	3	18000	chr17:83351239-83410025|chr17:83428025-83440030	ENSMUSG00000032624.15	ENSMUST00000049503.8	NA	NA	NA	NA	3.88283	14.7519	1	1	8.14078	4.25795	263.118	0
chr17:83440030-83444698:+	chr17:83440030-83444698:+	Eml4	CIRCexplorer2	344	3	4668	chr17:83428025-83440030|chr17:83444698-83445945	ENSMUSG00000032624.15	ENSMUST00000049503.8	NA	NA	NA	NA	3.88283	14.7519	1	1	8.14078	4.25795	263.118	0
chr17:84716626-84753511:-	chr17:84716626-84753511:-	Lrpprc	CIRCexplorer2	1629	15	36885	chr17:84712894-84716626|chr17:84753511-84754540	ENSMUSG00000024120.12	ENSMUST00000112308.8	NA	NA	NA	NA	3.88283	14.7519	1	1	8.14078	4.25795	263.118	0
mmu_circ_0007086	chr17:88008593-88015712:-	Fbxo11	circBase	1160	10	7119	chr17:88002969-88008593|chr17:88015712-88065008	ENSMUSG00000005371.14	ENSMUST00000130379.7	ENSMUST00000005504	PN_D14, hippocampus, sy_snpt, forebrain, PN_D01, P19_exp1_D12, PN_D21	ANNOTATED, CDS, coding, INTERNAL, OVCODE, OVEXON	Rybak2015	3.88283	14.7519	1	1	8.14078	4.25795	263.118	0
chr18:10119884-10132272:-	chr18:10119884-10132272:-	Rock1	CIRCexplorer2	597	5	12388	chr18:10116862-10119884|chr18:10132272-10134415	ENSMUSG00000024290.8	ENSMUST00000067947.5	NA	NA	NA	NA	3.88283	14.7519	1	1	8.14078	4.25795	263.118	0
chr18:14813090-14859276:+	chr18:14813090-14859276:+	Taf4b	CIRCexplorer2	1434	8	46186	chr18:14807434-14813090|chr18:14859276-14897963	ENSMUSG00000054321.6	ENSMUST00000169862.1	NA	NA	NA	NA	3.88283	14.7519	1	1	8.14078	4.25795	263.118	0
chr18:25174686-25182149:+	chr18:25174686-25182149:+	AW554918	CIRCexplorer2	274	3	7463	chr18:25169086-25174686|chr18:25182149-25203860	ENSMUSG00000033632.15	ENSMUST00000036619.13	NA	NA	NA	NA	3.88283	14.7519	1	1	8.14078	4.25795	263.118	0
chr18:30311219-30336184:+	chr18:30311219-30336184:+	Pik3c3	CIRCexplorer2	1039	10	24965	chr18:30305042-30311219|chr18:30336184-30343950	ENSMUSG00000033628.15	ENSMUST00000115812.9	NA	NA	NA	NA	3.88283	14.7519	1	1	8.14078	4.25795	263.118	0
chr18:31594576-31597095:-	chr18:31594576-31597095:-	Slc25a46	CIRCexplorer2	115	2	2519	chr18:31583769-31594576|chr18:31597095-31600131	ENSMUSG00000024259.8	ENSMUST00000060396.6	NA	NA	NA	NA	3.88283	14.7519	1	1	8.14078	4.25795	263.118	0
chr18:31761779-31778953:+	chr18:31761779-31778953:+	Ammecr1l	CIRCexplorer2	970	6	17174	chr18:31760194-31761779|chr18:31778953-31780643	ENSMUSG00000041915.8	ENSMUST00000115808.2	NA	NA	NA	NA	3.88283	14.7519	1	1	8.14078	4.25795	263.118	0
chr18:32419842-32424967:+	chr18:32419842-32424967:+	Bin1	CIRCexplorer2	393	4	5125	chr18:32415037-32419842|chr18:32424967-32426223	ENSMUSG00000024381.15	ENSMUST00000025239.7	NA	NA	NA	NA	3.88283	14.7519	1	1	8.14078	4.25795	263.118	0
chr18:34951223-34952735:-	chr18:34951223-34952735:-	Hspa9	CIRCexplorer2	329	3	1512	chr18:34949141-34951223|chr18:34952735-34954169	ENSMUSG00000024359.8	ENSMUST00000025217.8	NA	NA	NA	NA	3.88283	14.7519	1	1	8.14078	4.25795	263.118	0
chr18:35418056-35438380:-	chr18:35418056-35438380:-	Sil1	CIRCexplorer2	253	2	20324	chr18:35348760-35418056|chr18:35438380-35498790	ENSMUSG00000024357.9	ENSMUST00000025215.8	NA	NA	NA	NA	3.88283	14.7519	1	1	8.14078	4.25795	263.118	0
chr18:36600765-36614817:+	chr18:36600765-36614817:+	Ankhd1	CIRCexplorer2	573	5	14052	chr18:36594993-36600765|chr18:36614817-36624508	ENSMUSG00000024483.18	ENSMUST00000006205.13	NA	NA	NA	NA	3.88283	14.7519	1	1	8.14078	4.25795	263.118	0
chr18:61568263-61580451:+	chr18:61568263-61580451:+	Csnk1a1	CIRCexplorer2	740	7	12188	chr18:61556609-61568263|chr18:61580451-61587425	ENSMUSG00000024576.14	ENSMUST00000165123.7	NA	NA	NA	NA	3.88283	14.7519	1	1	8.14078	4.25795	263.118	0
chr18:63727618-63760785:+	chr18:63727618-63760785:+	Wdr7	CIRCexplorer2	1644	10	33167	chr18:63724199-63727618|chr18:63760785-63777527	ENSMUSG00000040560.9	ENSMUST00000072726.5	NA	NA	NA	NA	3.88283	14.7519	1	1	8.14078	4.25795	263.118	0
chr18:6452232-6462991:-	chr18:6452232-6462991:-	Epc1	CIRCexplorer2	822	5	10759	chr18:6450639-6452232|chr18:6462991-6515864	ENSMUSG00000024240.13	ENSMUST00000115870.8	NA	NA	NA	NA	3.88283	14.7519	1	1	8.14078	4.25795	263.118	0
chr18:65174044-65198726:+	chr18:65174044-65198726:+	Nedd4l	CIRCexplorer2	975	9	24682	chr18:65173035-65174044|chr18:65198726-65203875	ENSMUSG00000024589.16	ENSMUST00000163516.7	NA	NA	NA	NA	3.88283	14.7519	1	1	8.14078	4.25795	263.118	0
chr18:65444831-65464115:+	chr18:65444831-65464115:+	Malt1	CIRCexplorer2	1072	9	19284	chr18:65437988-65444831|chr18:65464115-65464713	ENSMUSG00000032688.8	ENSMUST00000049248.5	NA	NA	NA	NA	3.88283	14.7519	1	1	8.14078	4.25795	263.118	0
chr18:65656350-65685690:+	chr18:65656350-65685690:+	Zfp532	CIRCexplorer2	561	3	29340	chr18:65651722-65656350|chr18:65685690-65686961	ENSMUSG00000042439.12	ENSMUST00000182852.1	NA	NA	NA	NA	3.88283	14.7519	1	1	8.14078	4.25795	263.118	0
chr18:67428980-67434229:-	chr18:67428980-67434229:-	Afg3l2	CIRCexplorer2	474	3	5249	chr18:67426026-67428980|chr18:67434229-67440181	ENSMUSG00000024527.9	ENSMUST00000025408.8	NA	NA	NA	NA	3.88283	14.7519	1	1	8.14078	4.25795	263.118	0
mmu_circ_0000888	chr18:67519290-67587859:-	Spire1	circBase	855	7	68569	chr18:67512879-67519290|chr18:67587859-67610404	ENSMUSG00000024533.16	ENSMUST00000115050.8	NM_194355	mm_ES, mm_head	ALT_ACCEPTOR, CDS, coding, upstream_start, UTR5	Memczak2013	3.88283	14.7519	1	1	8.14078	4.25795	263.118	0
chr18:67865589-67871557:+	chr18:67865589-67871557:+	Cep192	CIRCexplorer2	805	6	5968	chr18:67862553-67865589|chr18:67871557-67877955	ENSMUSG00000024542.9	ENSMUST00000025425.6	NA	NA	NA	NA	3.88283	14.7519	1	1	8.14078	4.25795	263.118	0
mmu_circ_0007496	chr18:73662657-73678039:-	Smad4	circBase	792	4	15382	chr18:73658898-73662657|chr18:73678039-73703429	ENSMUSG00000024515.13	ENSMUST00000025393.13	ENSMUST00000025393	PN_D07, forebrain, PN_D01, P19_exp1_D12, PN_D21, P19_exp2_D4	ANNOTATED, CDS, coding, INTERNAL, OVCODE, OVEXON, UTR5	Rybak2015	3.88283	14.7519	1	1	8.14078	4.25795	263.118	0
mmu_circ_0007540	chr18:7901495-7906044:+	Wac	circBase	336	3	4549	chr18:7871744-7901495|chr18:7906044-7916051	ENSMUSG00000024283.14	ENSMUST00000171042.7	ENSMUST00000167020	forebrain, PN_D01, P19_exp2_D12	ANNOTATED, CDS, coding, INTERNAL, OVCODE, OVEXON	Rybak2015	3.88283	14.7519	1	1	8.14078	4.25795	263.118	0
chr18:80697554-80698656:-	chr18:80697554-80698656:-	Nfatc1	CIRCexplorer2	1102	1	1102	chr18:80682318-80697554|chr18:80698656-80708033	ENSMUSG00000033016.15	ENSMUST00000167977.7	NA	NA	NA	NA	3.88283	14.7519	1	1	8.14078	4.25795	263.118	0
chr18:80776797-80808772:-	chr18:80776797-80808772:-	Atp9b	CIRCexplorer2	666	4	31975	chr18:80765932-80776797|chr18:80808772-80836354	ENSMUSG00000024566.9	ENSMUST00000091790.4	NA	NA	NA	NA	3.88283	14.7519	1	1	8.14078	4.25795	263.118	0
mmu_circ_0000904	chr18:80858543-80917878:-	Atp9b	circBase	754	7	59335	chr18:80847252-80858543|chr18:80917878-80933823	ENSMUSG00000024566.9	ENSMUST00000091790.4		mm_head, mm_brain1, sy_cyto, PN_D14, PN_D28, cerebellum, hippocampus, sy_snpt, forebrain, PN_D01, hindbrain, PN_D21, frontal_cortex	INTERGENIC	Memczak2013, Rybak2015	3.88283	14.7519	1	1	8.14078	4.25795	263.118	0
mmu_circ_0007560	chr18:80869741-80917878:-	Atp9b	circBase	659	6	48137	chr18:80858638-80869741|chr18:80917878-80933823	ENSMUSG00000024566.9	ENSMUST00000091790.4	ENSMUST00000025458	PN_D14, PN_D28, sy_snpt, forebrain, PN_D21, frontal_cortex	ANNOTATED, CDS, coding, INTERNAL, OVCODE, OVEXON	Rybak2015	3.88283	14.7519	1	1	8.14078	4.25795	263.118	0
chr18:84558326-84563046:-	chr18:84558326-84563046:-	Zfp407	CIRCexplorer2	4720	1	4720	chr18:84552984-84558326|chr18:84563046-84589437	ENSMUSG00000048410.16	ENSMUST00000125763.1	NA	NA	NA	NA	3.88283	14.7519	1	1	8.14078	4.25795	263.118	0
mmu_circ_0007586	chr18:9345193-9377828:-	Ccny	circBase	350	5	32635	chr18:9332950-9345193|chr18:9377828-9386734	ENSMUSG00000024286.7	ENSMUST00000053917.4	ENSMUST00000053917	forebrain, midbrain	ANNOTATED, CDS, coding, INTERNAL, OVCODE, OVEXON	Rybak2015	3.88283	14.7519	1	1	8.14078	4.25795	263.118	0
chr19:14451642-14468271:-	chr19:14451642-14468271:-	Tle4	CIRCexplorer2	1605	11	16629	chr19:14449841-14451642|chr19:14468271-14516358	ENSMUSG00000024642.16	ENSMUST00000052011.13	NA	NA	NA	NA	3.88283	14.7519	1	1	8.14078	4.25795	263.118	0
chr19:14516358-14564451:-	chr19:14516358-14564451:-	Tle4	CIRCexplorer2	357	4	48093	chr19:14468271-14516358|chr19:14564451-14594383	ENSMUSG00000024642.16	ENSMUST00000052011.13	NA	NA	NA	NA	3.88283	14.7519	1	1	8.14078	4.25795	263.118	0
mmu_circ_0007614	chr19:16316016-16335110:+	Gnaq	circBase	414	3	19094	chr19:16219772-16316016|chr19:16335110-16378156	ENSMUSG00000024639.5	ENSMUST00000025541.5	ENSMUST00000025541	cerebellum, forebrain	ANNOTATED, CDS, coding, INTERNAL, OVCODE, OVEXON	Rybak2015	3.88283	14.7519	1	1	8.14078	4.25795	263.118	0
mmu_circ_0007618	chr19:16710270-16725693:-	Vps13a	circBase	918	7	15423	chr19:16707406-16710270|chr19:16725693-16734714	ENSMUSG00000046230.10	ENSMUST00000068156.7	ENSMUST00000068156	olfactory_bulb, forebrain	ANNOTATED, CDS, coding, INTERNAL, OVCODE, OVEXON	Rybak2015	3.88283	14.7519	1	1	8.14078	4.25795	263.118	0
chr19:24130854-24138832:-	chr19:24130854-24138832:-	Tjp2	CIRCexplorer2	901	4	7978	chr19:24125808-24130854|chr19:24138832-24224850	ENSMUSG00000024812.9	ENSMUST00000099558.4	NA	NA	NA	NA	3.88283	14.7519	1	1	8.14078	4.25795	263.118	0
chr19:24938395-24949261:-	chr19:24938395-24949261:-	Cbwd1	CIRCexplorer2	277	5	10866	chr19:24931720-24938395|chr19:24949261-24953259	ENSMUSG00000024878.8	ENSMUST00000025815.8	NA	NA	NA	NA	3.88283	14.7519	1	1	8.14078	4.25795	263.118	0
chr19:25061107-25065459:+	chr19:25061107-25065459:+	Dock8	CIRCexplorer2	248	2	4352	chr19:25051589-25061107|chr19:25065459-25078079	ENSMUSG00000052085.6	ENSMUST00000025831.6	NA	NA	NA	NA	3.88283	14.7519	1	1	8.14078	4.25795	263.118	0
chr19:27416734-27427128:-	chr19:27416734-27427128:-	Pum3	CIRCexplorer2	1141	10	10394	chr19:27415939-27416734|chr19:27427128-27429791	ENSMUSG00000041360.7	ENSMUST00000076219.4	NA	NA	NA	NA	3.88283	14.7519	1	1	8.14078	4.25795	263.118	0
mmu_circ_0007660	chr19:27826032-27849969:-	Rfx3	circBase	636	4	23937	chr19:27815606-27826032|chr19:27849969-27867512	ENSMUSG00000040929.16	ENSMUST00000165566.7	ENSMUST00000165566	PN_D14, PN_D28, forebrain, PN_D01, hindbrain, midbrain	ANNOTATED, CDS, coding, INTERNAL, OVCODE, OVEXON	Rybak2015	3.88283	14.7519	1	1	8.14078	4.25795	263.118	0
mmu_circ_0007674	chr19:28999260-29012053:+	Cdc37l1	circBase	495	4	12793	chr19:28995322-28999260|chr19:29012053-29012787	ENSMUSG00000024780.7	ENSMUST00000225310.1	ENSMUST00000171623	cerebellum	ANNOTATED, CDS, coding, INTERNAL, OVCODE, OVERLAPTX, OVEXON	Rybak2015	3.88283	14.7519	1	1	8.14078	4.25795	263.118	0
chr19:32247993-32352023:-	chr19:32247993-32352023:-	Sgms1	CIRCexplorer2	213	3	104030	chr19:32223590-32247993|chr19:32352023-32388219	ENSMUSG00000040451.17	ENSMUST00000099514.9	NA	NA	NA	NA	3.88283	14.7519	1	1	8.14078	4.25795	263.118	0
chr19:3600672-3602444:-	chr19:3600672-3602444:-	Lrp5	CIRCexplorer2	336	2	1772	chr19:3597480-3600672|chr19:3602444-3604001	ENSMUSG00000024913.16	ENSMUST00000025856.16	NA	NA	NA	NA	3.88283	14.7519	1	1	8.14078	4.25795	263.118	0
chr19:36951033-36966852:+	chr19:36951033-36966852:+	Btaf1	CIRCexplorer2	1007	8	15819	chr19:36949182-36951033|chr19:36966852-36969055	ENSMUSG00000040565.7	ENSMUST00000099494.3	NA	NA	NA	NA	3.88283	14.7519	1	1	8.14078	4.25795	263.118	0
mmu_circ_0007756	chr19:3786388-3796708:+	Suv420h1	circBase	456	3	10320	chr19:3768340-3786388|chr19:3796708-3802074	ENSMUSG00000045098.18	ENSMUST00000052699.12	ENSMUST00000113973	PN_D14, forebrain, PN_D21	ANNOTATED, CDS, coding, INTERNAL, OVCODE, OVEXON, UTR5	Rybak2015	3.88283	14.7519	1	1	8.14078	4.25795	263.118	0
mmu_circ_0007767	chr19:38951834-38959828:+	Hells	circBase	1019	8	7994	chr19:38950384-38951834|chr19:38959828-38964596	ENSMUSG00000025001.11	ENSMUST00000025965.11	ENSMUST00000025965	forebrain	ANNOTATED, CDS, coding, INTERNAL, OVCODE, OVEXON	Rybak2015	3.88283	14.7519	1	1	8.14078	4.25795	263.118	0
chr19:38957034-38965483:+	chr19:38957034-38965483:+	Hells	CIRCexplorer2	655	6	8449	chr19:38955052-38957034|chr19:38965483-38967732	ENSMUSG00000025001.11	ENSMUST00000025965.11	NA	NA	NA	NA	3.88283	14.7519	1	1	8.14078	4.25795	263.118	0
chr19:40311668-40344439:-	chr19:40311668-40344439:-	Sorbs1	CIRCexplorer2	2613	11	32771	chr19:40299521-40311668|chr19:40344439-40349898	ENSMUSG00000025006.16	ENSMUST00000224667.1	NA	NA	NA	NA	3.88283	14.7519	1	1	8.14078	4.25795	263.118	0
mmu_circ_0007786	chr19:41528020-41546007:+	Lcor	circBase	279	3	17987	chr19:41483600-41528020|chr19:41546007-41552448	ENSMUSG00000025019.15	ENSMUST00000067795.11	ENSMUST00000067795	P19_exp1_D12	ANNOTATED, coding, INTERNAL, OVEXON, UTR5	Rybak2015	3.88283	14.7519	1	1	8.14078	4.25795	263.118	0
chr19:43704198-43717583:+	chr19:43704198-43717583:+	Entpd7	CIRCexplorer2	652	5	13385	chr19:43691200-43704198|chr19:43717583-43721748	ENSMUSG00000025192.13	ENSMUST00000081079.5	NA	NA	NA	NA	3.88283	14.7519	1	1	8.14078	4.25795	263.118	0
chr19:47092781-47098872:+	chr19:47092781-47098872:+	Pdcd11	CIRCexplorer2	887	6	6091	chr19:47090867-47092781|chr19:47098872-47101062	ENSMUSG00000025047.8	ENSMUST00000072141.2	NA	NA	NA	NA	3.88283	14.7519	1	1	8.14078	4.25795	263.118	0
chr19:52995420-53000460:-	chr19:52995420-53000460:-	Xpnpep1	CIRCexplorer2	553	6	5040	chr19:52943656-52995420|chr19:53000460-53002473	ENSMUSG00000025027.17	ENSMUST00000183274.7	NA	NA	NA	NA	3.88283	14.7519	1	1	8.14078	4.25795	263.118	0
chr19:52995420-53032097:-	chr19:52995420-53032097:-	Xpnpep1	CIRCexplorer2	1840	19	36677	chr19:52943656-52995420|chr19:53032097-53038513	ENSMUSG00000025027.17	ENSMUST00000183274.7	NA	NA	NA	NA	3.88283	14.7519	1	1	8.14078	4.25795	263.118	0
mmu_circ_0007891	chr19:53620588-53621906:+	Smc3	circBase	294	2	1318	chr19:53618849-53620588|chr19:53621906-53622603	ENSMUSG00000024974.10	ENSMUST00000025930.9	ENSMUST00000025930	cerebellum, forebrain	ANNOTATED, CDS, coding, INTERNAL, OVCODE, OVEXON	Rybak2015	3.88283	14.7519	1	1	8.14078	4.25795	263.118	0
mmu_circ_0007892	chr19:53620588-53623588:+	Smc3	circBase	662	5	3000	chr19:53618849-53620588|chr19:53623588-53624948	ENSMUSG00000024974.10	ENSMUST00000025930.9	ENSMUST00000025930	PN_D14, cerebellum, PN_D01	ANNOTATED, CDS, coding, INTERNAL, OVCODE, OVEXON	Rybak2015	3.88283	14.7519	1	1	8.14078	4.25795	263.118	0
chr19:56798566-56809321:-	chr19:56798566-56809321:-	Ccdc186	CIRCexplorer2	1152	8	10755	chr19:56797633-56798566|chr19:56809321-56810238	ENSMUSG00000035173.14	ENSMUST00000118592.7	NA	NA	NA	NA	3.88283	14.7519	1	1	8.14078	4.25795	263.118	0
mmu_circ_0000964	chr19:57378548-57379175:+	Fam160b1	circBase	491	2	627	chr19:57373402-57378548|chr19:57379175-57380599	ENSMUSG00000033478.4	ENSMUST00000036407.4	NM_145505	mm_brain1, P19_exp2_D0, PN_D14, cerebellum, P19_exp1_D2, P19_exp1_D4, sy_snpt, forebrain, P19_exp1_D12, hindbrain, P19_exp2_D12, PN_D21, midbrain, P19_exp2_D4, frontal_cortex	ANNOTATED, CDS, coding, INTERNAL, OVCODE, OVEXON	Memczak2013, Rybak2015	3.88283	14.7519	1	1	8.14078	4.25795	263.118	0
mmu_circ_0007979	chr19:59028154-59041956:-	4930506M07Rik	circBase	539	5	13802	chr19:59022322-59028154|chr19:59041956-59050833	ENSMUSG00000041362.16	ENSMUST00000047511.13	ENSMUST00000047511	PN_D07, forebrain	ANNOTATED, CDS, coding, INTERNAL, OVCODE, OVEXON	Rybak2015	3.88283	14.7519	1	1	8.14078	4.25795	263.118	0
chr19:59028154-59060683:-	chr19:59028154-59060683:-	Shtn1	CIRCexplorer2	653	7	32529	chr19:59022322-59028154|chr19:59060683-59075454	ENSMUSG00000041362.16	ENSMUST00000047511.13	NA	NA	NA	NA	3.88283	14.7519	1	1	8.14078	4.25795	263.118	0
mmu_circ_0007987	chr19:60563161-60564294:-	2700078E11Rik	circBase	230	2	1133	chr19:60545541-60563161|chr19:60564294-60580327	ENSMUSG00000033417.15	ENSMUST00000081790.13	ENSMUST00000081790	P19_exp1_D4	ANNOTATED, CDS, coding, INTERNAL, OVCODE, OVEXON	Rybak2015	3.88283	14.7519	1	1	8.14078	4.25795	263.118	0
chr19:8931046-8931503:+	chr19:8931046-8931503:+	Eml3	CIRCexplorer2	372	2	457	chr19:8930970-8931046|chr19:8931503-8933241	ENSMUSG00000071647.5	ENSMUST00000224272.1	NA	NA	NA	NA	3.88283	14.7519	1	1	8.14078	4.25795	263.118	0
chr2:102828541-102828610:-	chr2:102828541-102828610:-	Cd44	CIRCexplorer2	69	1	69	chr2:102824332-102828541|chr2:102828610-102831329	ENSMUSG00000005087.17	ENSMUST00000005218.14	NA	NA	NA	NA	3.88283	14.7519	1	1	8.14078	4.25795	263.118	0
chr2:103678744-103683491:+	chr2:103678744-103683491:+	Abtb2	CIRCexplorer2	361	2	4747	chr2:103567609-103678744|chr2:103683491-103700770	ENSMUSG00000032724.5	ENSMUST00000076212.3	NA	NA	NA	NA	3.88283	14.7519	1	1	8.14078	4.25795	263.118	0
chr2:103775416-103783205:-	chr2:103775416-103783205:-	Caprin1	CIRCexplorer2	1015	9	7789	chr2:103773795-103775416|chr2:103783205-103796730	ENSMUSG00000027184.14	ENSMUST00000028607.12	NA	NA	NA	NA	3.88283	14.7519	1	1	8.14078	4.25795	263.118	0
chr2:103777962-103779571:-	chr2:103777962-103779571:-	Caprin1	CIRCexplorer2	460	3	1609	chr2:103776157-103777962|chr2:103779571-103782955	ENSMUSG00000027184.14	ENSMUST00000028607.12	NA	NA	NA	NA	3.88283	14.7519	1	1	8.14078	4.25795	263.118	0
chr2:10393264-10557710:+	chr2:10393264-10557710:+	Sfmbt2	CIRCexplorer2	1743	14	164446	chr2:10381066-10393264|chr2:10557710-10568360	ENSMUSG00000061186.15	ENSMUST00000116594.8	NA	NA	NA	NA	3.88283	14.7519	1	1	8.14078	4.25795	263.118	0
chr2:10523944-10580672:+	chr2:10523944-10580672:+	Sfmbt2	CIRCexplorer2	1571	11	56728	chr2:10461472-10523944|chr2:10580672-10590429	ENSMUSG00000061186.15	ENSMUST00000116594.8	NA	NA	NA	NA	3.88283	14.7519	1	1	8.14078	4.25795	263.118	0
chr2:114142987-114151583:-	chr2:114142987-114151583:-	Aqr	CIRCexplorer2	624	6	8596	chr2:114141010-114142987|chr2:114151583-114154964	ENSMUSG00000040383.16	ENSMUST00000043160.12	NA	NA	NA	NA	3.88283	14.7519	1	1	8.14078	4.25795	263.118	0
mmu_circ_0009222	chr2:119439374-119451450:-	Ino80	circBase	1245	9	12076	chr2:119434208-119439374|chr2:119451450-119454055	ENSMUSG00000034154.15	ENSMUST00000049920.13	ENSMUST00000049920	cerebellum, forebrain	ANNOTATED, CDS, coding, INTERNAL, OVCODE, OVEXON	Rybak2015	3.88283	14.7519	1	1	8.14078	4.25795	263.118	0
chr2:119624117-119643900:+	chr2:119624117-119643900:+	Nusap1	CIRCexplorer2	985	8	19783	chr2:119618895-119624117|chr2:119643900-119647089	ENSMUSG00000027306.15	ENSMUST00000068225.14	NA	NA	NA	NA	3.88283	14.7519	1	1	8.14078	4.25795	263.118	0
mmu_circ_0009230	chr2:119712008-119721252:+	Rtf1	circBase	426	3	9244	chr2:119711079-119712008|chr2:119721252-119724824	ENSMUSG00000027304.9	ENSMUST00000028767.8	ENSMUST00000028767	forebrain, PN_D01	ANNOTATED, CDS, coding, INTERNAL, OVCODE, OVEXON	Rybak2015	3.88283	14.7519	1	1	8.14078	4.25795	263.118	0
chr2:120668002-120673675:+	chr2:120668002-120673675:+	Stard9	CIRCexplorer2	256	3	5673	chr2:120666555-120668002|chr2:120673675-120677914	ENSMUSG00000033705.16	ENSMUST00000150912.7	NA	NA	NA	NA	3.88283	14.7519	1	1	8.14078	4.25795	263.118	0
chr2:121331557-121350651:-	chr2:121331557-121350651:-	Ppip5k1	CIRCexplorer2	3011	24	19094	chr2:121327770-121331557|chr2:121350651-121355300	ENSMUSG00000033526.16	ENSMUST00000110628.7	NA	NA	NA	NA	3.88283	14.7519	1	1	8.14078	4.25795	263.118	0
chr2:121422448-121424642:+	chr2:121422448-121424642:+	Pdia3	CIRCexplorer2	197	2	2194	chr2:121414205-121422448|chr2:121424642-121426594	ENSMUSG00000027248.13	ENSMUST00000028683.13	NA	NA	NA	NA	3.88283	14.7519	1	1	8.14078	4.25795	263.118	0
chr2:121977330-121981364:+	chr2:121977330-121981364:+	Ctdspl2	CIRCexplorer2	502	3	4034	chr2:121969279-121977330|chr2:121981364-121986948	ENSMUSG00000033411.16	ENSMUST00000036647.12	NA	NA	NA	NA	3.88283	14.7519	1	1	8.14078	4.25795	263.118	0
chr2:122041155-122041673:+	chr2:122041155-122041673:+	Eif3j1	CIRCexplorer2	147	2	518	chr2:122028911-122041155|chr2:122041673-122047435	ENSMUSG00000027236.8	ENSMUST00000028668.7	NA	NA	NA	NA	3.88283	14.7519	1	1	8.14078	4.25795	263.118	0
mmu_circ_0000977	chr2:12396178-12410080:-	Fam188a	circBase	581	6	13902	chr2:12386679-12396178|chr2:12410080-12419158	ENSMUSG00000026767.12	ENSMUST00000155530.7	NM_024185	mm_ES, mm_brain1, PN_D14, PN_D07, forebrain	ANNOTATED, CDS, coding, INTERNAL	Memczak2013, Rybak2015	3.88283	14.7519	1	1	8.14078	4.25795	263.118	0
chr2:126807288-126816944:-	chr2:126807288-126816944:-	Trpm7	CIRCexplorer2	1190	5	9656	chr2:126805087-126807288|chr2:126816944-126819836	ENSMUSG00000027365.14	ENSMUST00000103224.9	NA	NA	NA	NA	3.88283	14.7519	1	1	8.14078	4.25795	263.118	0
mmu_circ_0009303	chr2:126831196-126837435:-	Trpm7	circBase	431	4	6239	chr2:126830263-126831196|chr2:126837435-126840743	ENSMUSG00000027365.14	ENSMUST00000103224.9	ENSMUST00000103224	PN_D07, sy_snpt, PN_D21, frontal_cortex	ANNOTATED, CDS, coding, INTERNAL, OVCODE, OVEXON	Rybak2015	3.88283	14.7519	1	1	8.14078	4.25795	263.118	0
mmu_circ_0009326	chr2:128736562-128738369:+	Mertk	circBase	275	2	1807	chr2:128729594-128736562|chr2:128738369-128750099	ENSMUSG00000014361.5	ENSMUST00000014505.4	ENSMUST00000014505	hippocampus	ANNOTATED, CDS, coding, INTERNAL, OVCODE, OVEXON	Rybak2015	3.88283	14.7519	1	1	8.14078	4.25795	263.118	0
chr2:130517730-130533160:+	chr2:130517730-130533160:+	Ptpra	CIRCexplorer2	464	5	15430	chr2:130504335-130517730|chr2:130533160-130535322	ENSMUSG00000027303.17	ENSMUST00000028769.12	NA	NA	NA	NA	3.88283	14.7519	1	1	8.14078	4.25795	263.118	0
mmu_circ_0009343	chr2:130806870-130822500:-	4930402H24Rik	circBase	607	6	15630	chr2:130798265-130806870|chr2:130822500-130839963	ENSMUSG00000027309.18	ENSMUST00000044766.14	ENSMUST00000044766	sy_cyto, PN_D14, PN_D28, cerebellum, hippocampus, forebrain, P19_exp1_D12, PN_D21, frontal_cortex	ANNOTATED, CDS, coding, INTERNAL, OVCODE, OVEXON	Rybak2015	3.88283	14.7519	1	1	8.14078	4.25795	263.118	0
chr2:131287473-131288685:+	chr2:131287473-131288685:+	Pank2	CIRCexplorer2	228	2	1212	chr2:131282768-131287473|chr2:131288685-131293398	ENSMUSG00000037514.17	ENSMUST00000183349.1	NA	NA	NA	NA	3.88283	14.7519	1	1	8.14078	4.25795	263.118	0
chr2:131511983-131521171:+	chr2:131511983-131521171:+	Smox	CIRCexplorer2	1395	4	9188	chr2:131492036-131511983|chr2:131521171-131522058	ENSMUSG00000027333.18	ENSMUST00000028806.11	NA	NA	NA	NA	3.88283	14.7519	1	1	8.14078	4.25795	263.118	0
mmu_circ_0009358	chr2:132089095-132094240:-	Slc23a2	circBase	374	3	5145	chr2:132078501-132089095|chr2:132094240-132101471	ENSMUSG00000027340.15	ENSMUST00000028815.14	ENSMUST00000028815	P19_exp1_D4, PN_D21	ANNOTATED, CDS, coding, INTERNAL, OVCODE, OVEXON	Rybak2015	3.88283	14.7519	1	1	8.14078	4.25795	263.118	0
mmu_circ_0009355	chr2:13216769-13224425:-	Rsu1	circBase	438	4	7656	chr2:13170130-13216769|chr2:13224425-13270910	ENSMUSG00000026727.10	ENSMUST00000114791.8	ENSMUST00000161912	forebrain, hindbrain	ANNOTATED, coding, INTERNAL, OVCODE, OVEXON, UTR3	Rybak2015	3.88283	14.7519	1	1	8.14078	4.25795	263.118	0
chr2:139947156-139977713:-	chr2:139947156-139977713:-	Tasp1	CIRCexplorer2	306	3	30557	chr2:139910643-139947156|chr2:139977713-139985128	ENSMUSG00000039033.11	ENSMUST00000046656.8	NA	NA	NA	NA	3.88283	14.7519	1	1	8.14078	4.25795	263.118	0
mmu_circ_0009389	chr2:139977606-140008819:-	Tasp1	circBase	393	4	31213	chr2:139951579-139977606|chr2:140008819-140042093	ENSMUSG00000039033.11	ENSMUST00000046656.8	ENSMUST00000046656	PN_D28, PN_D07, cerebellum, forebrain, hindbrain	ANNOTATED, CDS, coding, INTERNAL, OVCODE, OVEXON	Rybak2015	3.88283	14.7519	1	1	8.14078	4.25795	263.118	0
mmu_circ_0009398	chr2:142648427-142690701:-	Kif16b	circBase	297	3	42274	chr2:142619916-142648427|chr2:142690701-142702622	ENSMUSG00000038844.9	ENSMUST00000043589.7	ENSMUST00000043589	forebrain	ANNOTATED, CDS, coding, INTERNAL, OVCODE, OVEXON	Rybak2015	3.88283	14.7519	1	1	8.14078	4.25795	263.118	0
mmu_circ_0001080	chr2:143963103-143974609:-	Rrbp1	circBase	1042	8	11506	chr2:143957645-143963103|chr2:143974609-143988147	ENSMUSG00000027422.15	ENSMUST00000016072.11	NM_024281	mm_ES	ANNOTATED, CDS, coding, INTERNAL	Memczak2013	3.88283	14.7519	1	1	8.14078	4.25795	263.118	0
chr2:144255498-144257195:-	chr2:144255498-144257195:-	Snx5	CIRCexplorer2	202	2	1697	chr2:144255415-144255498|chr2:144257195-144257869	ENSMUSG00000027423.15	ENSMUST00000028909.4	NA	NA	NA	NA	3.88283	14.7519	1	1	8.14078	4.25795	263.118	0
chr2:145858440-145878975:+	chr2:145858440-145878975:+	Rin2	CIRCexplorer2	1691	4	20535	chr2:145851251-145858440|chr2:145878975-145883321	ENSMUSG00000001768.15	ENSMUST00000110005.7	NA	NA	NA	NA	3.88283	14.7519	1	1	8.14078	4.25795	263.118	0
chr2:146404862-146412868:-	chr2:146404862-146412868:-	Ralgapa2	CIRCexplorer2	615	5	8006	chr2:146388684-146404862|chr2:146412868-146421592	ENSMUSG00000037110.20	ENSMUST00000109986.8	NA	NA	NA	NA	3.88283	14.7519	1	1	8.14078	4.25795	263.118	0
chr2:146421592-146453452:-	chr2:146421592-146453452:-	Ralgapa2	CIRCexplorer2	1875	12	31860	chr2:146412868-146421592|chr2:146453452-146460713	ENSMUSG00000037110.20	ENSMUST00000109986.8	NA	NA	NA	NA	3.88283	14.7519	1	1	8.14078	4.25795	263.118	0
chr2:153187262-153198433:+	chr2:153187262-153198433:+	Tm9sf4	CIRCexplorer2	1103	10	11171	chr2:153182487-153187262|chr2:153198433-153200642	ENSMUSG00000068040.10	ENSMUST00000137446.7	NA	NA	NA	NA	3.88283	14.7519	1	1	8.14078	4.25795	263.118	0
chr2:155163392-155172581:+	chr2:155163392-155172581:+	Itch	CIRCexplorer2	358	3	9189	chr2:155157975-155163392|chr2:155172581-155173933	ENSMUSG00000027598.16	ENSMUST00000155360.7	NA	NA	NA	NA	3.88283	14.7519	1	1	8.14078	4.25795	263.118	0
mmu_circ_0009479	chr2:155432815-155440785:-	Ncoa6	circBase	657	4	7970	chr2:155422939-155432815|chr2:155440785-155449282	ENSMUSG00000038369.14	ENSMUST00000109670.7	ENSMUST00000109670	PN_D14, olfactory_bulb, PN_D07, cerebellum, hippocampus, P19_exp1_D4, forebrain, PN_D01, P19_exp2_D4, frontal_cortex	ANNOTATED, CDS, coding, INTERNAL, OVCODE, OVEXON, UTR5	Rybak2015	3.88283	14.7519	1	1	8.14078	4.25795	263.118	0
chr2:156079062-156079242:-	chr2:156079062-156079242:-	Cpne1	CIRCexplorer2	180	1	180	chr2:156078974-156079062|chr2:156079242-156079338	ENSMUSG00000074643.12	ENSMUST00000184265.7	NA	NA	NA	NA	3.88283	14.7519	1	1	8.14078	4.25795	263.118	0
chr2:156150734-156173022:-	chr2:156150734-156173022:-	Rbm39	CIRCexplorer2	1206	11	22288	chr2:156149341-156150734|chr2:156173022-156177335	ENSMUSG00000027620.16	ENSMUST00000109587.8	NA	NA	NA	NA	3.88283	14.7519	1	1	8.14078	4.25795	263.118	0
mmu_circ_0009493	chr2:156264280-156267542:+	Phf20	circBase	468	2	3262	chr2:156254310-156264280|chr2:156267542-156272541	ENSMUSG00000038116.16	ENSMUST00000037401.9	ENSMUST00000037401	PN_D28, cerebellum, hippocampus, P19_exp1_D2, P19_exp2_D4, frontal_cortex	ANNOTATED, CDS, coding, INTERNAL, OVCODE, OVEXON	Rybak2015	3.88283	14.7519	1	1	8.14078	4.25795	263.118	0
chr2:157029479-157041956:-	chr2:157029479-157041956:-	Soga1	CIRCexplorer2	2010	7	12477	chr2:157027638-157029479|chr2:157041956-157053518	ENSMUSG00000055485.6	ENSMUST00000069098.6	NA	NA	NA	NA	3.88283	14.7519	1	1	8.14078	4.25795	263.118	0
chr2:157116351-157129916:-	chr2:157116351-157129916:-	Samhd1	CIRCexplorer2	644	6	13565	chr2:157114322-157116351|chr2:157129916-157134878	ENSMUSG00000027639.16	ENSMUST00000057725.9	NA	NA	NA	NA	3.88283	14.7519	1	1	8.14078	4.25795	263.118	0
mmu_circ_0009514	chr2:158035995-158050213:+	Rprd1b	circBase	501	4	14218	chr2:158029045-158035995|chr2:158050213-158058651	ENSMUSG00000027651.16	ENSMUST00000103123.9	ENSMUST00000109518	sy_cyto, PN_D14, olfactory_bulb, PN_D28, PN_D07, cerebellum, forebrain, PN_D01, P19_exp1_D12, PN_D21, midbrain, frontal_cortex	ANNOTATED, CDS, coding, INTERNAL, OVCODE, OVEXON	Rybak2015	3.88283	14.7519	1	1	8.14078	4.25795	263.118	0
chr2:158043405-158050213:+	chr2:158043405-158050213:+	Rprd1b	CIRCexplorer2	371	3	6808	chr2:158036125-158043405|chr2:158050213-158058651	ENSMUSG00000027651.16	ENSMUST00000103123.9	NA	NA	NA	NA	3.88283	14.7519	1	1	8.14078	4.25795	263.118	0
mmu_circ_0009520	chr2:158492363-158493013:+	Ralgapb	circBase	188	2	650	chr2:158482501-158492363|chr2:158493013-158494624	ENSMUSG00000027652.15	ENSMUST00000109486.8	ENSMUST00000109486	PN_D21	ANNOTATED, CDS, coding, INTERNAL, OVCODE, OVEXON	Rybak2015	3.88283	14.7519	1	1	8.14078	4.25795	263.118	0
mmu_circ_0009521	chr2:158826304-158831872:+	Dhx35	circBase	580	4	5568	chr2:158820445-158826304|chr2:158831872-158834869	ENSMUSG00000027655.14	ENSMUST00000029186.13	ENSMUST00000146797	cerebellum, PN_D01, midbrain	ANNOTATED, INTERNAL, ncRNA, OVCODE, OVEXON	Rybak2015	3.88283	14.7519	1	1	8.14078	4.25795	263.118	0
chr2:160670099-160684503:+	chr2:160670099-160684503:+	Top1	CIRCexplorer2	283	3	14404	chr2:160646632-160670099|chr2:160684503-160687647	ENSMUSG00000070544.6	ENSMUST00000109468.2	NA	NA	NA	NA	3.88283	14.7519	1	1	8.14078	4.25795	263.118	0
mmu_circ_0009527	chr2:160682650-160690352:+	Top1	circBase	352	4	7702	chr2:160670202-160682650|chr2:160690352-160693695	ENSMUSG00000070544.6	ENSMUST00000109468.2	ENSMUST00000109468	cerebellum	ANNOTATED, CDS, coding, INTERNAL, OVCODE, OVEXON	Rybak2015	3.88283	14.7519	1	1	8.14078	4.25795	263.118	0
chr2:160698123-160705321:+	chr2:160698123-160705321:+	Top1	CIRCexplorer2	694	5	7198	chr2:160693802-160698123|chr2:160705321-160712644	ENSMUSG00000070544.6	ENSMUST00000109468.2	NA	NA	NA	NA	3.88283	14.7519	1	1	8.14078	4.25795	263.118	0
mmu_circ_0009533	chr2:160779400-160782379:-	Zhx3	circBase	2979	1	2979	chr2:160771625-160779400|chr2:160782379-160872429	ENSMUSG00000035877.17	ENSMUST00000103111.8	ENSMUST00000103112	P19_exp1_D12, hindbrain	ANNOTATED, CDS, coding, INTERNAL, OVCODE, OVEXON, UTR5	Rybak2015	3.88283	14.7519	1	1	8.14078	4.25795	263.118	0
chr2:165794394-165812858:-	chr2:165794394-165812858:-	Zmynd8	CIRCexplorer2	1356	6	18464	chr2:165792967-165794394|chr2:165812858-165815316	ENSMUSG00000039671.18	ENSMUST00000109266.10	NA	NA	NA	NA	3.88283	14.7519	1	1	8.14078	4.25795	263.118	0
chr2:166859262-166864851:+	chr2:166859262-166864851:+	Arfgef2	CIRCexplorer2	1015	7	5589	chr2:166856590-166859262|chr2:166864851-166865679	ENSMUSG00000074582.10	ENSMUST00000099078.9	NA	NA	NA	NA	3.88283	14.7519	1	1	8.14078	4.25795	263.118	0
chr2:168210430-168227502:-	chr2:168210430-168227502:-	Gm20716	CIRCexplorer2	723	8	17072	chr2:168189394-168210430|chr2:168227502-168230192	ENSMUSG00000093752.1	ENSMUST00000138667.1	NA	NA	NA	NA	3.88283	14.7519	1	1	8.14078	4.25795	263.118	0
chr2:174093433-174095140:+	chr2:174093433-174095140:+	Stx16	CIRCexplorer2	317	3	1707	chr2:174092567-174093433|chr2:174095140-174096918	ENSMUSG00000027522.15	ENSMUST00000087908.9	NA	NA	NA	NA	3.88283	14.7519	1	1	8.14078	4.25795	263.118	0
chr2:180078003-180082233:+	chr2:180078003-180082233:+	Mtg2	CIRCexplorer2	492	3	4230	chr2:180073233-180078003|chr2:180082233-180083344	ENSMUSG00000039069.19	ENSMUST00000184862.7	NA	NA	NA	NA	3.88283	14.7519	1	1	8.14078	4.25795	263.118	0
mmu_circ_0000983	chr2:18101457-18126229:+	Mllt10	circBase	459	5	24772	chr2:18071204-18101457|chr2:18126229-18146776	ENSMUSG00000026743.16	ENSMUST00000028076.14	NM_001252560	mm_ES, mm_head, mm_brain1, mm_brain2, cerebellum, hippocampus, PN_D21, P19_exp2_D4, frontal_cortex, P19_exp1_D0	ANNOTATED, CDS, coding, INTERNAL	Memczak2013, Rybak2015	3.88283	14.7519	1	1	8.14078	4.25795	263.118	0
mmu_circ_0009688	chr2:181546370-181547553:+	Dnajc5	circBase	332	2	1183	chr2:181520697-181546370|chr2:181547553-181548669	ENSMUSG00000000826.16	ENSMUST00000072334.11	ENSMUST00000072334	forebrain, midbrain	ANNOTATED, CDS, coding, INTERNAL, OVCODE, OVEXON, UTR5	Rybak2015	3.88283	14.7519	1	1	8.14078	4.25795	263.118	0
chr2:181546370-181548841:+	chr2:181546370-181548841:+	Dnajc5	CIRCexplorer2	504	3	2471	chr2:181520697-181546370|chr2:181548841-181549272	ENSMUSG00000000826.16	ENSMUST00000072334.11	NA	NA	NA	NA	3.88283	14.7519	1	1	8.14078	4.25795	263.118	0
mmu_circ_0009701	chr2:18306972-18317000:-	Dnajc1	circBase	507	5	10028	chr2:18294044-18306972|chr2:18317000-18392290	ENSMUSG00000026740.12	ENSMUST00000091418.11	ENSMUST00000166495	olfactory_bulb, PN_D28, PN_D07	ANNOTATED, CDS, coding, INTERNAL, OVCODE, OVEXON	Rybak2015	3.88283	14.7519	1	1	8.14078	4.25795	263.118	0
mmu_circ_0009703	chr2:18906228-18908152:-	Pip4k2a	circBase	195	2	1924	chr2:18889204-18906228|chr2:18908152-18997851	ENSMUSG00000026737.12	ENSMUST00000006912.11	ENSMUST00000006912	PN_D07, cerebellum, forebrain, P19_exp1_D12	ANNOTATED, CDS, coding, INTERNAL, OVCODE, OVEXON	Rybak2015	3.88283	14.7519	1	1	8.14078	4.25795	263.118	0
chr2:22901280-22929620:+	chr2:22901280-22929620:+	Pdss1	CIRCexplorer2	762	7	28340	chr2:22895762-22901280|chr2:22929620-22929743	ENSMUSG00000026784.14	ENSMUST00000053729.13	NA	NA	NA	NA	3.88283	14.7519	1	1	8.14078	4.25795	263.118	0
mmu_circ_0000990	chr2:24631898-24639210:-	Cacna1b	circBase	548	5	7312	chr2:24625334-24631898|chr2:24639210-24642852	ENSMUSG00000004113.18	ENSMUST00000070864.13	NM_001042528	mm_brain1, mm_brain2, PN_D14, PN_D07, hippocampus, forebrain, PN_D01, P19_exp1_D12, hindbrain, PN_D21, midbrain	ANNOTATED, CDS, coding, INTERNAL	Memczak2013, Rybak2015	3.88283	14.7519	1	1	8.14078	4.25795	263.118	0
chr2:24856605-24858250:-	chr2:24856605-24858250:-	Ehmt1	CIRCexplorer2	199	2	1645	chr2:24852802-24856605|chr2:24858250-24863222	ENSMUSG00000036893.17	ENSMUST00000147147.7	NA	NA	NA	NA	3.88283	14.7519	1	1	8.14078	4.25795	263.118	0
chr2:26369138-26378067:-	chr2:26369138-26378067:-	Snapc4	CIRCexplorer2	1844	14	8929	chr2:26368408-26369138|chr2:26378067-26378493	ENSMUSG00000036281.13	ENSMUST00000114115.8	NA	NA	NA	NA	3.88283	14.7519	1	1	8.14078	4.25795	263.118	0
mmu_circ_0009799	chr2:29893000-29922371:+	Odf2	circBase	1942	15	29371	chr2:29892276-29893000|chr2:29922371-29923538	ENSMUSG00000026790.19	ENSMUST00000113756.7	ENSMUST00000113758	sy_cell, cerebellum, hippocampus, frontal_cortex	ANNOTATED, CDS, coding, INTERNAL, OVCODE, OVEXON, UTR5	Rybak2015	3.88283	14.7519	1	1	8.14078	4.25795	263.118	0
chr2:30327447-30337405:+	chr2:30327447-30337405:+	Nup188	CIRCexplorer2	1450	11	9958	chr2:30326578-30327447|chr2:30337405-30339498	ENSMUSG00000052533.14	ENSMUST00000064447.11	NA	NA	NA	NA	3.88283	14.7519	1	1	8.14078	4.25795	263.118	0
chr2:30426398-30435681:+	chr2:30426398-30435681:+	Ptpa	CIRCexplorer2	429	4	9283	chr2:30416332-30426398|chr2:30435681-30437569	ENSMUSG00000039515.11	ENSMUST00000042055.9	NA	NA	NA	NA	3.88283	14.7519	1	1	8.14078	4.25795	263.118	0
mmu_circ_0009826	chr2:31096026-31097150:-	Fnbp1	circBase	205	2	1124	chr2:31084085-31096026|chr2:31097150-31105241	ENSMUSG00000075415.13	ENSMUST00000073879.11	ENSMUST00000073879	PN_D14, cerebellum	ANNOTATED, CDS, coding, INTERNAL, OVCODE, OVEXON	Rybak2015	3.88283	14.7519	1	1	8.14078	4.25795	263.118	0
mmu_circ_0001005	chr2:33273560-33324703:-	Ralgps1	circBase	318	4	51143	chr2:33260604-33273560|chr2:33324703-33336512	ENSMUSG00000038831.16	ENSMUST00000131298.6	NM_175211	mm_ES, mm_head, mm_brain1	ANNOTATED, CDS, coding, INTERNAL	Memczak2013	3.88283	14.7519	1	1	8.14078	4.25795	263.118	0
mmu_circ_0009891	chr2:34435132-34444406:+	Mapkap1	circBase	239	2	9274	chr2:34432330-34435132|chr2:34444406-34497700	ENSMUSG00000038696.14	ENSMUST00000149383.7	ENSMUST00000147337	PN_D14, PN_D07, hippocampus, PN_D21, P19_exp2_D4	ANNOTATED, CDS, coding, INTERNAL, OVCODE, OVERLAPTX, OVEXON	Rybak2015	3.88283	14.7519	1	1	8.14078	4.25795	263.118	0
chr2:34808513-34822975:-	chr2:34808513-34822975:-	Fbxw2	CIRCexplorer2	834	4	14462	chr2:34807447-34808513|chr2:34822975-34825961	ENSMUSG00000035949.15	ENSMUST00000091020.9	NA	NA	NA	NA	3.88283	14.7519	1	1	8.14078	4.25795	263.118	0
chr2:35111554-35122853:+	chr2:35111554-35122853:+	Cntrl	CIRCexplorer2	1033	6	11299	chr2:35109629-35111554|chr2:35122853-35125975	ENSMUSG00000057110.15	ENSMUST00000028235.10	NA	NA	NA	NA	3.88283	14.7519	1	1	8.14078	4.25795	263.118	0
chr2:35116671-35120123:+	chr2:35116671-35120123:+	Cntrl	CIRCexplorer2	460	3	3452	chr2:35113454-35116671|chr2:35120123-35122659	ENSMUSG00000057110.15	ENSMUST00000028235.10	NA	NA	NA	NA	3.88283	14.7519	1	1	8.14078	4.25795	263.118	0
chr2:35423231-35423412:-	chr2:35423231-35423412:-	Ggta1	CIRCexplorer2	181	1	181	chr2:35422268-35423231|chr2:35423412-35432513	ENSMUSG00000035778.17	ENSMUST00000079424.10	NA	NA	NA	NA	3.88283	14.7519	1	1	8.14078	4.25795	263.118	0
chr2:37377850-37389890:-	chr2:37377850-37389890:-	Rc3h2	CIRCexplorer2	1569	7	12040	chr2:37377436-37377850|chr2:37389890-37398243	ENSMUSG00000075376.10	ENSMUST00000112934.7	NA	NA	NA	NA	3.88283	14.7519	1	1	8.14078	4.25795	263.118	0
chr2:37398243-37419467:-	chr2:37398243-37419467:-	Rc3h2	CIRCexplorer2	1427	9	21224	chr2:37389890-37398243|chr2:37419467-37422766	ENSMUSG00000075376.10	ENSMUST00000112934.7	NA	NA	NA	NA	3.88283	14.7519	1	1	8.14078	4.25795	263.118	0
chr2:37586509-37627526:-	chr2:37586509-37627526:-	Strbp	CIRCexplorer2	1407	12	41017	chr2:37580806-37586509|chr2:37627526-37635423	ENSMUSG00000026915.16	ENSMUST00000183690.7	NA	NA	NA	NA	3.88283	14.7519	1	1	8.14078	4.25795	263.118	0
chr2:37590656-37626577:-	chr2:37590656-37626577:-	Strbp	CIRCexplorer2	1270	10	35921	chr2:37586554-37590656|chr2:37626577-37627434	ENSMUSG00000026915.16	ENSMUST00000183690.7	NA	NA	NA	NA	3.88283	14.7519	1	1	8.14078	4.25795	263.118	0
mmu_circ_0001013	chr2:37936618-37983105:-	Dennd1a	circBase	274	3	46487	chr2:37858472-37936618|chr2:37983105-38003373	ENSMUSG00000035392.17	ENSMUST00000102787.9	NM_146122	mm_brain2, sy_cell, PN_D28, PN_D07	ANNOTATED, CDS, coding, INTERNAL	Memczak2013, Rybak2015	3.88283	14.7519	1	1	8.14078	4.25795	263.118	0
chr2:44635001-44825543:-	chr2:44635001-44825543:-	Gtdc1	CIRCexplorer2	850	4	190542	chr2:44591990-44635001|chr2:44825543-44860290	ENSMUSG00000036890.13	ENSMUST00000112810.7	NA	NA	NA	NA	3.88283	14.7519	1	1	8.14078	4.25795	263.118	0
mmu_circ_0009988	chr2:49272040-49279783:+	Mbd5	circBase	1742	3	7743	chr2:49258312-49272040|chr2:49279783-49298655	ENSMUSG00000036792.12	ENSMUST00000112754.7	ENSMUST00000047413	cerebellum, hippocampus, forebrain, hindbrain	ANNOTATED, CDS, coding, INTERNAL, OVCODE, OVEXON	Rybak2015	3.88283	14.7519	1	1	8.14078	4.25795	263.118	0
chr2:52109350-52116394:+	chr2:52109350-52116394:+	Rif1	CIRCexplorer2	3289	3	7044	chr2:52109275-52109350|chr2:52116394-52116667	ENSMUSG00000036202.16	ENSMUST00000112693.9	NA	NA	NA	NA	3.88283	14.7519	1	1	8.14078	4.25795	263.118	0
chr2:53108251-53118255:+	chr2:53108251-53118255:+	Fmnl2	CIRCexplorer2	839	5	10004	chr2:53107665-53108251|chr2:53118255-53118363	ENSMUSG00000036053.17	ENSMUST00000155586.8	NA	NA	NA	NA	3.88283	14.7519	1	1	8.14078	4.25795	263.118	0
chr2:59305065-59322715:+	chr2:59305065-59322715:+	Pkp4	CIRCexplorer2	1626	7	17650	chr2:59289252-59305065|chr2:59322715-59334747	ENSMUSG00000026991.20	ENSMUST00000168631.7	NA	NA	NA	NA	3.88283	14.7519	1	1	8.14078	4.25795	263.118	0
chr2:59922142-59958492:-	chr2:59922142-59958492:-	Baz2b	CIRCexplorer2	1465	13	36350	chr2:59920538-59922142|chr2:59958492-59959820	ENSMUSG00000026987.16	ENSMUST00000112550.7	NA	NA	NA	NA	3.88283	14.7519	1	1	8.14078	4.25795	263.118	0
mmu_circ_0010054	chr2:59932104-59960105:-	Baz2b	circBase	1064	10	28001	chr2:59926160-59932104|chr2:59960105-59962020	ENSMUSG00000026987.16	ENSMUST00000112550.7	ENSMUST00000112553	midbrain	ANNOTATED, CDS, coding, INTERNAL, OVCODE, OVEXON	Rybak2015	3.88283	14.7519	1	1	8.14078	4.25795	263.118	0
chr2:59948086-59960105:-	chr2:59948086-59960105:-	Baz2b	CIRCexplorer2	666	4	12019	chr2:59943030-59948086|chr2:59960105-59962020	ENSMUSG00000026987.16	ENSMUST00000112550.7	NA	NA	NA	NA	3.88283	14.7519	1	1	8.14078	4.25795	263.118	0
chr2:69778059-69782118:-	chr2:69778059-69782118:-	Ccdc173	CIRCexplorer2	525	3	4059	chr2:69776269-69778059|chr2:69782118-69787159	ENSMUSG00000070883.3	ENSMUST00000094942.3	NA	NA	NA	NA	3.88283	14.7519	1	1	8.14078	4.25795	263.118	0
mmu_circ_0010131	chr2:69914413-69938312:+	Ubr3	circBase	920	7	23899	chr2:69897839-69914413|chr2:69938312-69944299	ENSMUSG00000044308.17	ENSMUST00000055758.15	ENSMUST00000055758	olfactory_bulb, midbrain	ANNOTATED, CDS, coding, INTERNAL, OVCODE, OVEXON	Rybak2015	3.88283	14.7519	1	1	8.14078	4.25795	263.118	0
chr2:70745502-70786995:-	chr2:70745502-70786995:-	Tlk1	CIRCexplorer2	910	10	41493	chr2:70742242-70745502|chr2:70786995-70825192	ENSMUSG00000041997.16	ENSMUST00000135128.7	NA	NA	NA	NA	3.88283	14.7519	1	1	8.14078	4.25795	263.118	0
chr2:70754439-70757549:-	chr2:70754439-70757549:-	Tlk1	CIRCexplorer2	123	2	3110	chr2:70752330-70754439|chr2:70757549-70768861	ENSMUSG00000041997.16	ENSMUST00000135128.7	NA	NA	NA	NA	3.88283	14.7519	1	1	8.14078	4.25795	263.118	0
mmu_circ_0010153	chr2:70754439-70786995:-	Tlk1	circBase	383	5	32556	chr2:70752330-70754439|chr2:70786995-70825192	ENSMUSG00000041997.16	ENSMUST00000135128.7	ENSMUST00000135128	PN_D07	ANNOTATED, INTERNAL, ncRNA, OVCODE, OVEXON	Rybak2015	3.88283	14.7519	1	1	8.14078	4.25795	263.118	0
chr2:77907081-77936722:-	chr2:77907081-77936722:-	Cwc22	CIRCexplorer2	1789	15	29641	chr2:77905484-77907081|chr2:77936722-77946149	ENSMUSG00000027014.14	ENSMUST00000111824.7	NA	NA	NA	NA	3.88283	14.7519	1	1	8.14078	4.25795	263.118	0
chr2:80317248-80340928:+	chr2:80317248-80340928:+	Dnajc10	CIRCexplorer2	1698	14	23680	chr2:80315805-80317248|chr2:80340928-80343916	ENSMUSG00000027006.13	ENSMUST00000028392.7	NA	NA	NA	NA	3.88283	14.7519	1	1	8.14078	4.25795	263.118	0
chr2:90757335-90758504:+	chr2:90757335-90758504:+	Fnbp4	CIRCexplorer2	562	2	1169	chr2:90753190-90757335|chr2:90758504-90763420	ENSMUSG00000008200.14	ENSMUST00000013759.5	NA	NA	NA	NA	3.88283	14.7519	1	1	8.14078	4.25795	263.118	0
chr2:91548773-91550758:+	chr2:91548773-91550758:+	Ckap5	CIRCexplorer2	401	2	1985	chr2:91546415-91548773|chr2:91550758-91555266	ENSMUSG00000040549.16	ENSMUST00000111338.9	NA	NA	NA	NA	3.88283	14.7519	1	1	8.14078	4.25795	263.118	0
mmu_circ_0010243	chr2:91565620-91568250:+	Ckap5	circBase	297	2	2630	chr2:91564448-91565620|chr2:91568250-91568636	ENSMUSG00000040549.16	ENSMUST00000111338.9	ENSMUST00000111338	PN_D14, cerebellum, hippocampus	ANNOTATED, CDS, coding, INTERNAL, OVCODE, OVEXON	Rybak2015	3.88283	14.7519	1	1	8.14078	4.25795	263.118	0
mmu_circ_0010252	chr2:91678726-91681695:-	Atg13	circBase	576	5	2969	chr2:91676463-91678726|chr2:91681695-91684668	ENSMUSG00000027244.14	ENSMUST00000076803.11	ENSMUST00000028678	hindbrain	ANNOTATED, CDS, coding, INTERNAL, OVCODE, OVEXON	Rybak2015	3.88283	14.7519	1	1	8.14078	4.25795	263.118	0
mmu_circ_0010255	chr2:91805023-91810209:+	Ambra1	circBase	267	2	5186	chr2:91773747-91805023|chr2:91810209-91824459	ENSMUSG00000040506.16	ENSMUST00000099712.9	ENSMUST00000045705	PN_D14, PN_D07, sy_snpt, forebrain, PN_D01, hindbrain, midbrain	ANNOTATED, CDS, coding, INTERNAL, OVCODE, OVEXON	Rybak2015	3.88283	14.7519	1	1	8.14078	4.25795	263.118	0
mmu_circ_0010264	chr2:92320228-92330808:+	Phf21a	circBase	615	3	10580	chr2:92230724-92320228|chr2:92330808-92344543	ENSMUSG00000058318.15	ENSMUST00000044036.14	ENSMUST00000090586	PN_D14, PN_D21	ANNOTATED, CDS, coding, INTERNAL, OVCODE, OVEXON	Rybak2015	3.88283	14.7519	1	1	8.14078	4.25795	263.118	0
chr2:94114992-94117476:-	chr2:94114992-94117476:-	Hsd17b12	CIRCexplorer2	123	2	2484	chr2:94083274-94114992|chr2:94117476-94157709	ENSMUSG00000027195.10	ENSMUST00000028619.4	NA	NA	NA	NA	3.88283	14.7519	1	1	8.14078	4.25795	263.118	0
chr3:100578475-100582157:-	chr3:100578475-100582157:-	Man1a2	CIRCexplorer2	289	2	3682	chr3:100567742-100578475|chr3:100582157-100587717	ENSMUSG00000008763.16	ENSMUST00000008907.13	NA	NA	NA	NA	3.88283	14.7519	1	1	8.14078	4.25795	263.118	0
chr3:100652538-100656274:-	chr3:100652538-100656274:-	Man1a2	CIRCexplorer2	353	2	3736	chr3:100647110-100652538|chr3:100656274-100684560	ENSMUSG00000008763.16	ENSMUST00000008907.13	NA	NA	NA	NA	3.88283	14.7519	1	1	8.14078	4.25795	263.118	0
mmu_circ_0010312	chr3:103326087-103329312:+	Trim33	circBase	540	3	3225	chr3:103324759-103326087|chr3:103329312-103330079	ENSMUSG00000033014.12	ENSMUST00000029444.12	ENSMUST00000029444	forebrain	ANNOTATED, CDS, coding, INTERNAL, OVCODE, OVEXON	Rybak2015	3.88283	14.7519	1	1	8.14078	4.25795	263.118	0
mmu_circ_0010313	chr3:103330079-103331807:+	Trim33	circBase	363	2	1728	chr3:103329312-103330079|chr3:103331807-103337398	ENSMUSG00000033014.12	ENSMUST00000029444.12	ENSMUST00000029444	olfactory_bulb, PN_D07	ANNOTATED, CDS, coding, INTERNAL, OVCODE, OVEXON	Rybak2015	3.88283	14.7519	1	1	8.14078	4.25795	263.118	0
chr3:103928350-103954247:+	chr3:103928350-103954247:+	Rsbn1	CIRCexplorer2	955	3	25897	chr3:103915153-103928350|chr3:103954247-103960002	ENSMUSG00000044098.14	ENSMUST00000051139.12	NA	NA	NA	NA	3.88283	14.7519	1	1	8.14078	4.25795	263.118	0
chr3:108115762-108118458:-	chr3:108115762-108118458:-	Gnai3	CIRCexplorer2	287	2	2696	chr3:108112602-108115762|chr3:108118458-108123541	ENSMUSG00000000001.4	ENSMUST00000000001.4	NA	NA	NA	NA	3.88283	14.7519	1	1	8.14078	4.25795	263.118	0
mmu_circ_0010366	chr3:109525868-109578364:+	Vav3	circBase	604	7	52496	chr3:109521527-109525868|chr3:109578364-109628030	ENSMUSG00000033721.16	ENSMUST00000046864.13	ENSMUST00000046864	PN_D14, P19_exp1_D12	ANNOTATED, CDS, coding, INTERNAL, OVCODE, OVEXON	Rybak2015	3.88283	14.7519	1	1	8.14078	4.25795	263.118	0
chr3:109647671-109651820:+	chr3:109647671-109651820:+	Vav3	CIRCexplorer2	101	2	4149	chr3:109628167-109647671|chr3:109651820-109657241	ENSMUSG00000033721.16	ENSMUST00000046864.13	NA	NA	NA	NA	3.88283	14.7519	1	1	8.14078	4.25795	263.118	0
chr3:109657241-109658009:+	chr3:109657241-109658009:+	Vav3	CIRCexplorer2	205	2	768	chr3:109651820-109657241|chr3:109658009-109664303	ENSMUSG00000033721.16	ENSMUST00000046864.13	NA	NA	NA	NA	3.88283	14.7519	1	1	8.14078	4.25795	263.118	0
chr3:116681104-116694634:-	chr3:116681104-116694634:-	Slc35a3	CIRCexplorer2	655	4	13530	chr3:116677981-116681104|chr3:116694634-116712082	ENSMUSG00000027957.13	ENSMUST00000029569.8	NA	NA	NA	NA	3.88283	14.7519	1	1	8.14078	4.25795	263.118	0
chr3:126954983-126959087:-	chr3:126954983-126959087:-	Ank2	CIRCexplorer2	657	4	4104	chr3:126953299-126954983|chr3:126959087-126959652	ENSMUSG00000032826.17	ENSMUST00000044443.14	NA	NA	NA	NA	3.88283	14.7519	1	1	8.14078	4.25795	263.118	0
mmu_circ_0010450	chr3:127038746-127057091:-	Ank2	circBase	606	6	18345	chr3:127032313-127038746|chr3:127057091-127077501	ENSMUSG00000032826.17	ENSMUST00000182078.8	ENSMUST00000043741	sy_cell, cerebellum, PN_D21	ANNOTATED, CDS, coding, INTERNAL, OVCODE, OVEXON	Rybak2015	3.88283	14.7519	1	1	8.14078	4.25795	263.118	0
chr3:127583583-127598815:+	chr3:127583583-127598815:+	Zgrf1	CIRCexplorer2	1507	7	15232	chr3:127573325-127583583|chr3:127598815-127600979	ENSMUSG00000051278.12	ENSMUST00000200490.4	NA	NA	NA	NA	3.88283	14.7519	1	1	8.14078	4.25795	263.118	0
mmu_circ_0010467	chr3:132751186-132774596:+	Tbck	circBase	375	3	23410	chr3:132743087-132751186|chr3:132774596-132801503	ENSMUSG00000028030.12	ENSMUST00000169172.4	ENSMUST00000169172	PN_D28, hippocampus	ANNOTATED, CDS, coding, INTERNAL, OVCODE, OVEXON	Rybak2015	3.88283	14.7519	1	1	8.14078	4.25795	263.118	0
mmu_circ_0010468	chr3:132751186-132815349:+	Tbck	circBase	711	5	64163	chr3:132743087-132751186|chr3:132815349-132837960	ENSMUSG00000028030.12	ENSMUST00000169172.4	ENSMUST00000169172	forebrain	ANNOTATED, CDS, coding, INTERNAL, OVCODE, OVERLAPTX, OVEXON	Rybak2015	3.88283	14.7519	1	1	8.14078	4.25795	263.118	0
chr3:137885272-137904854:+	chr3:137885272-137904854:+	Dnajb14	CIRCexplorer2	709	5	19582	chr3:137868056-137885272|chr3:137904854-137905884	ENSMUSG00000074212.7	ENSMUST00000090178.9	NA	NA	NA	NA	3.88283	14.7519	1	1	8.14078	4.25795	263.118	0
mmu_circ_0010529	chr3:148858732-148859533:-	Lphn2	circBase	801	1	801	chr3:148852860-148858732|chr3:148859533-148860426	ENSMUSG00000028184.12	ENSMUST00000197567.4	ENSMUST00000106127	forebrain, frontal_cortex	ANNOTATED, coding, INTERNAL, OVCODE, OVEXON, UTR5	Rybak2015	3.88283	14.7519	1	1	8.14078	4.25795	263.118	0
mmu_circ_0010593	chr3:20063817-20099955:+	Hltf	circBase	1826	16	36138	chr3:20059106-20063817|chr3:20099955-20105640	ENSMUSG00000002428.12	ENSMUST00000002502.11	ENSMUST00000002502	forebrain	ANNOTATED, CDS, coding, INTERNAL, OVCODE, OVEXON	Rybak2015	3.88283	14.7519	1	1	8.14078	4.25795	263.118	0
mmu_circ_0010594	chr3:20064565-20108123:+	Hltf	circBase	1773	16	43558	chr3:20063984-20064565|chr3:20108123-20108754	ENSMUSG00000002428.12	ENSMUST00000143005.7	ENSMUST00000002502	cerebellum, forebrain	ANNOTATED, CDS, coding, INTERNAL, OVCODE, OVEXON	Rybak2015	3.88283	14.7519	1	1	8.14078	4.25795	263.118	0
chr3:27556119-27556196:-	chr3:27556119-27556196:-	Fndc3b	CIRCexplorer2	77	1	77	chr3:27542174-27556119|chr3:27556196-27620604	ENSMUSG00000039286.12	ENSMUST00000195008.5	NA	NA	NA	NA	3.88283	14.7519	1	1	8.14078	4.25795	263.118	0
chr3:28024162-28031302:+	chr3:28024162-28031302:+	Pld1	CIRCexplorer2	637	5	7140	chr3:27952662-28024162|chr3:28031302-28039775	ENSMUSG00000027695.16	ENSMUST00000120834.7	NA	NA	NA	NA	3.88283	14.7519	1	1	8.14078	4.25795	263.118	0
chr3:28085785-28088759:+	chr3:28085785-28088759:+	Pld1	CIRCexplorer2	362	3	2974	chr3:28078417-28085785|chr3:28088759-28095770	ENSMUSG00000027695.16	ENSMUST00000120834.7	NA	NA	NA	NA	3.88283	14.7519	1	1	8.14078	4.25795	263.118	0
chr3:30914094-30931892:-	chr3:30914094-30931892:-	Phc3	CIRCexplorer2	1045	6	17798	chr3:30907490-30914094|chr3:30931892-30936284	ENSMUSG00000037652.15	ENSMUST00000168645.7	NA	NA	NA	NA	3.88283	14.7519	1	1	8.14078	4.25795	263.118	0
chr3:30914094-30937156:-	chr3:30914094-30937156:-	Phc3	CIRCexplorer2	1917	7	23062	chr3:30907490-30914094|chr3:30937156-30942408	ENSMUSG00000037652.15	ENSMUST00000168645.7	NA	NA	NA	NA	3.88283	14.7519	1	1	8.14078	4.25795	263.118	0
mmu_circ_0010656	chr3:36877673-36895884:+	4932438A13Rik	circBase	995	8	18211	chr3:36875528-36877673|chr3:36895884-36906690	ENSMUSG00000037270.18	ENSMUST00000057272.14	ENSMUST00000152881	forebrain	ANNOTATED, CDS, coding, INTERNAL, OVCODE, OVEXON, UTR3	Rybak2015	3.88283	14.7519	1	1	8.14078	4.25795	263.118	0
chr3:37002569-37011004:+	chr3:37002569-37011004:+	4932438A13Rik	CIRCexplorer2	924	6	8435	chr3:37000121-37002569|chr3:37011004-37011567	ENSMUSG00000037270.18	ENSMUST00000057272.14	NA	NA	NA	NA	3.88283	14.7519	1	1	8.14078	4.25795	263.118	0
mmu_circ_0001120	chr3:37448407-37464658:+	Spata5	circBase	626	5	16251	chr3:37439356-37448407|chr3:37464658-37528157	ENSMUSG00000027722.14	ENSMUST00000108112.9	NM_021343	mm_ES, mm_head, mm_brain2, PN_D14, PN_D07, cerebellum, forebrain, PN_D01, P19_exp1_D12, PN_D21, P19_exp2_D4	ANNOTATED, CDS, coding, INTERNAL, OVCODE, OVEXON	Memczak2013, Rybak2015	3.88283	14.7519	1	1	8.14078	4.25795	263.118	0
chr3:37451642-37464658:+	chr3:37451642-37464658:+	Spata5	CIRCexplorer2	471	4	13016	chr3:37448562-37451642|chr3:37464658-37528157	ENSMUSG00000027722.14	ENSMUST00000108112.9	NA	NA	NA	NA	3.88283	14.7519	1	1	8.14078	4.25795	263.118	0
mmu_circ_0010664	chr3:40653705-40679609:+	Intu	circBase	1125	6	25904	chr3:40541009-40653705|chr3:40679609-40683356	ENSMUSG00000060798.7	ENSMUST00000091186.6	ENSMUST00000091186	PN_D21	ANNOTATED, CDS, coding, INTERNAL, OVCODE, OVERLAPTX, OVEXON	Rybak2015	3.88283	14.7519	1	1	8.14078	4.25795	263.118	0
chr3:51436214-51448659:+	chr3:51436214-51448659:+	Naa15	CIRCexplorer2	960	8	12445	chr3:51416376-51436214|chr3:51448659-51451309	ENSMUSG00000063273.11	ENSMUST00000193266.5	NA	NA	NA	NA	3.88283	14.7519	1	1	8.14078	4.25795	263.118	0
chr3:57764256-57769120:+	chr3:57764256-57769120:+	Rnf13	CIRCexplorer2	207	2	4864	chr3:57736200-57764256|chr3:57769120-57779382	ENSMUSG00000036503.13	ENSMUST00000041826.13	NA	NA	NA	NA	3.88283	14.7519	1	1	8.14078	4.25795	263.118	0
chr3:67456572-67457970:+	chr3:67456572-67457970:+	Gfm1	CIRCexplorer2	221	2	1398	chr3:67453726-67456572|chr3:67457970-67467806	ENSMUSG00000027774.16	ENSMUST00000077271.8	NA	NA	NA	NA	3.88283	14.7519	1	1	8.14078	4.25795	263.118	0
chr3:69028444-69031910:+	chr3:69028444-69031910:+	Smc4	CIRCexplorer2	789	5	3466	chr3:69027898-69028444|chr3:69031910-69032706	ENSMUSG00000034349.14	ENSMUST00000042901.14	NA	NA	NA	NA	3.88283	14.7519	1	1	8.14078	4.25795	263.118	0
chr3:69029400-69031552:+	chr3:69029400-69031552:+	Smc4	CIRCexplorer2	462	3	2152	chr3:69028597-69029400|chr3:69031552-69031736	ENSMUSG00000034349.14	ENSMUST00000042901.14	NA	NA	NA	NA	3.88283	14.7519	1	1	8.14078	4.25795	263.118	0
chr3:79172907-79175049:-	chr3:79172907-79175049:-	Rapgef2	CIRCexplorer2	244	2	2142	chr3:79169756-79172907|chr3:79175049-79195934	ENSMUSG00000062232.14	ENSMUST00000195708.1	NA	NA	NA	NA	3.88283	14.7519	1	1	8.14078	4.25795	263.118	0
chr3:79210690-79215027:-	chr3:79210690-79215027:-	Rapgef2	CIRCexplorer2	128	2	4337	chr3:79196018-79210690|chr3:79215027-79286463	ENSMUSG00000062232.14	ENSMUST00000195708.1	NA	NA	NA	NA	3.88283	14.7519	1	1	8.14078	4.25795	263.118	0
chr3:79479486-79493477:-	chr3:79479486-79493477:-	Fnip2	CIRCexplorer2	2086	6	13991	chr3:79465748-79479486|chr3:79493477-79500337	ENSMUSG00000061175.11	ENSMUST00000133154.6	NA	NA	NA	NA	3.88283	14.7519	1	1	8.14078	4.25795	263.118	0
chr3:79488958-79493477:-	chr3:79488958-79493477:-	Fnip2	CIRCexplorer2	608	4	4519	chr3:79481879-79488958|chr3:79493477-79500337	ENSMUSG00000061175.11	ENSMUST00000133154.6	NA	NA	NA	NA	3.88283	14.7519	1	1	8.14078	4.25795	263.118	0
mmu_circ_0010819	chr3:84863963-84904079:+	Fbxw7	circBase	691	3	40116	chr3:84815769-84863963|chr3:84904079-84954874	ENSMUSG00000028086.15	ENSMUST00000107679.7	ENSMUST00000107679	sy_cyto, PN_D14, PN_D07, hindbrain	ANNOTATED, CDS, coding, INTERNAL, OVCODE, OVERLAPTX, OVEXON, UTR5	Rybak2015	3.88283	14.7519	1	1	8.14078	4.25795	263.118	0
chr3:86291426-86298011:+	chr3:86291426-86298011:+	Lrba	CIRCexplorer2	612	5	6585	chr3:86285734-86291426|chr3:86298011-86304235	ENSMUSG00000028080.16	ENSMUST00000192145.5	NA	NA	NA	NA	3.88283	14.7519	1	1	8.14078	4.25795	263.118	0
chr3:86605869-86715680:+	chr3:86605869-86715680:+	Lrba	CIRCexplorer2	1032	8	109811	chr3:86542711-86605869|chr3:86715680-86737081	ENSMUSG00000028080.16	ENSMUST00000192145.5	NA	NA	NA	NA	3.88283	14.7519	1	1	8.14078	4.25795	263.118	0
mmu_circ_0010844	chr3:87926730-87928048:-	Rrnad1	circBase	525	4	1318	chr3:87925431-87926730|chr3:87928048-87929855	ENSMUSG00000004896.16	ENSMUST00000159091.8	ENSMUST00000159831	olfactory_bulb	ANNOTATED, INTERNAL, ncRNA, OVCODE, OVEXON	Rybak2015	3.88283	14.7519	1	1	8.14078	4.25795	263.118	0
chr3:88299341-88305130:+	chr3:88299341-88305130:+	Cct3	CIRCexplorer2	391	5	5789	chr3:88297266-88299341|chr3:88305130-88309160	ENSMUSG00000001416.13	ENSMUST00000001452.13	NA	NA	NA	NA	3.88283	14.7519	1	1	8.14078	4.25795	263.118	0
chr3:89023030-89043643:+	chr3:89023030-89043643:+	Ash1l	CIRCexplorer2	858	7	20613	chr3:89007877-89023030|chr3:89043643-89051988	ENSMUSG00000028053.13	ENSMUST00000186583.6	NA	NA	NA	NA	3.88283	14.7519	1	1	8.14078	4.25795	263.118	0
mmu_circ_0010883	chr3:89033258-89035481:+	Ash1l	circBase	229	3	2223	chr3:89026506-89033258|chr3:89035481-89043118	ENSMUSG00000028053.13	ENSMUST00000186583.6	ENSMUST00000090933	PN_D28, forebrain	ANNOTATED, CDS, coding, INTERNAL, OVCODE, OVEXON	Rybak2015	3.88283	14.7519	1	1	8.14078	4.25795	263.118	0
chr3:89033258-89053171:+	chr3:89033258-89053171:+	Ash1l	CIRCexplorer2	952	8	19913	chr3:89026506-89033258|chr3:89053171-89054362	ENSMUSG00000028053.13	ENSMUST00000186583.6	NA	NA	NA	NA	3.88283	14.7519	1	1	8.14078	4.25795	263.118	0
chr3:89043118-89054517:+	chr3:89043118-89054517:+	Ash1l	CIRCexplorer2	878	6	11399	chr3:89035481-89043118|chr3:89054517-89058487	ENSMUSG00000028053.13	ENSMUST00000186583.6	NA	NA	NA	NA	3.88283	14.7519	1	1	8.14078	4.25795	263.118	0
chr3:89063650-89070646:+	chr3:89063650-89070646:+	Ash1l	CIRCexplorer2	927	7	6996	chr3:89058640-89063650|chr3:89070646-89072445	ENSMUSG00000028053.13	ENSMUST00000186583.6	NA	NA	NA	NA	3.88283	14.7519	1	1	8.14078	4.25795	263.118	0
mmu_circ_0010895	chr3:89167034-89170409:+	Clk2	circBase	668	5	3375	chr3:89165106-89167034|chr3:89170409-89173376	ENSMUSG00000068917.12	ENSMUST00000121212.8	ENSMUST00000138822	P19_exp2_D0	ANNOTATED, INTERNAL, ncRNA, OVCODE, OVEXON	Rybak2015	3.88283	14.7519	1	1	8.14078	4.25795	263.118	0
chr3:89206133-89206368:+	chr3:89206133-89206368:+	Gba	CIRCexplorer2	235	1	235	chr3:89205964-89206133|chr3:89206368-89207226	ENSMUSG00000028048.11	ENSMUST00000077367.10	NA	NA	NA	NA	3.88283	14.7519	1	1	8.14078	4.25795	263.118	0
chr3:90018413-90034700:-	chr3:90018413-90034700:-	Ubap2l	CIRCexplorer2	1365	10	16287	chr3:90017289-90018413|chr3:90034700-90038369	ENSMUSG00000042520.16	ENSMUST00000198322.4	NA	NA	NA	NA	3.88283	14.7519	1	1	8.14078	4.25795	263.118	0
chr3:90087454-90090079:+	chr3:90087454-90090079:+	Tpm3	CIRCexplorer2	398	5	2625	chr3:90086579-90087454|chr3:90090079-90091012	ENSMUSG00000027940.18	ENSMUST00000121503.7	NA	NA	NA	NA	3.88283	14.7519	1	1	8.14078	4.25795	263.118	0
chr3:94444586-94444951:+	chr3:94444586-94444951:+	Mrpl9	CIRCexplorer2	176	2	365	chr3:94443815-94444586|chr3:94444951-94446635	ENSMUSG00000028140.13	ENSMUST00000199009.1	NA	NA	NA	NA	3.88283	14.7519	1	1	8.14078	4.25795	263.118	0
mmu_circ_0001110	chr3:9470891-9474602:-	Zfp704	circBase	331	2	3711	chr3:9452364-9470891|chr3:9474602-9565063	ENSMUSG00000040209.12	ENSMUST00000041124.12	NM_133218	mm_brain1, mm_brain2, PN_D14, sy_cell, PN_D28, PN_D07, cerebellum, hippocampus, forebrain, PN_D01, P19_exp1_D12, hindbrain, P19_exp2_D12, PN_D21, midbrain	ANNOTATED, CDS, coding, INTERNAL	Memczak2013, Rybak2015	3.88283	14.7519	1	1	8.14078	4.25795	263.118	0
mmu_circ_0010946	chr3:95337148-95341846:-	Setdb1	circBase	2512	5	4698	chr3:95328717-95337148|chr3:95341846-95345525	ENSMUSG00000015697.14	ENSMUST00000124638.7	ENSMUST00000124638	P19_exp1_D12	ANNOTATED, INTERNAL, ncRNA, OVCODE, OVEXON	Rybak2015	3.88283	14.7519	1	1	8.14078	4.25795	263.118	0
chr3:96719233-96724052:-	chr3:96719233-96724052:-	Polr3c	CIRCexplorer2	726	5	4819	chr3:96716747-96719233|chr3:96724052-96725833	ENSMUSG00000028099.8	ENSMUST00000029741.8	NA	NA	NA	NA	3.88283	14.7519	1	1	8.14078	4.25795	263.118	0
chr3:98070859-98072922:+	chr3:98070859-98072922:+	Notch2	CIRCexplorer2	596	2	2063	chr3:98047809-98070859|chr3:98072922-98081916	ENSMUSG00000027878.11	ENSMUST00000198324.1	NA	NA	NA	NA	3.88283	14.7519	1	1	8.14078	4.25795	263.118	0
mmu_circ_0011031	chr4:108478872-108491464:+	Zcchc11	circBase	1150	3	12592	chr4:108460200-108478872|chr4:108491464-108495149	ENSMUSG00000034610.14	ENSMUST00000043368.11	ENSMUST00000043368	PN_D28, PN_D07, forebrain, P19_exp1_D12	ANNOTATED, CDS, coding, INTERNAL, OVCODE, OVERLAPTX, OVEXON, UTR5	Rybak2015	3.88283	14.7519	1	1	8.14078	4.25795	263.118	0
chr4:108526767-108529306:+	chr4:108526767-108529306:+	Zcchc11	CIRCexplorer2	252	3	2539	chr4:108523307-108526767|chr4:108529306-108530835	ENSMUSG00000034610.14	ENSMUST00000043368.11	NA	NA	NA	NA	3.88283	14.7519	1	1	8.14078	4.25795	263.118	0
chr4:109304750-109329777:+	chr4:109304750-109329777:+	Eps15	CIRCexplorer2	965	10	25027	chr4:109297228-109304750|chr4:109329777-109343283	ENSMUSG00000028552.13	ENSMUST00000102729.9	NA	NA	NA	NA	3.88283	14.7519	1	1	8.14078	4.25795	263.118	0
chr4:115758808-115766512:+	chr4:115758808-115766512:+	Efcab14	CIRCexplorer2	592	5	7704	chr4:115756543-115758808|chr4:115766512-115773837	ENSMUSG00000034210.13	ENSMUST00000106525.8	NA	NA	NA	NA	3.88283	14.7519	1	1	8.14078	4.25795	263.118	0
chr4:119278933-119293805:-	chr4:119278933-119293805:-	Ybx1	CIRCexplorer2	840	6	14872	chr4:119278367-119278933|chr4:119293805-119294203	ENSMUSG00000028639.14	ENSMUST00000079644.12	NA	NA	NA	NA	3.88283	14.7519	1	1	8.14078	4.25795	263.118	0
mmu_circ_0011113	chr4:119560602-119573800:+	Foxj3	circBase	386	2	13198	chr4:119539845-119560602|chr4:119573800-119585749	ENSMUSG00000032998.16	ENSMUST00000044564.14	ENSMUST00000044564	PN_D07, forebrain	ANNOTATED, CDS, coding, INTERNAL, OVCODE, OVEXON, UTR5	Rybak2015	3.88283	14.7519	1	1	8.14078	4.25795	263.118	0
chr4:122843994-122848535:+	chr4:122843994-122848535:+	Ppt1	CIRCexplorer2	412	4	4541	chr4:122836379-122843994|chr4:122848535-122853590	ENSMUSG00000028657.14	ENSMUST00000030412.10	NA	NA	NA	NA	3.88283	14.7519	1	1	8.14078	4.25795	263.118	0
chr4:124804659-124831196:+	chr4:124804659-124831196:+	Mtf1	CIRCexplorer2	1116	6	26537	chr4:124802643-124804659|chr4:124831196-124837697	ENSMUSG00000028890.13	ENSMUST00000106193.7	NA	NA	NA	NA	3.88283	14.7519	1	1	8.14078	4.25795	263.118	0
chr4:124820204-124821359:+	chr4:124820204-124821359:+	Mtf1	CIRCexplorer2	371	2	1155	chr4:124805115-124820204|chr4:124821359-124824286	ENSMUSG00000028890.13	ENSMUST00000106193.7	NA	NA	NA	NA	3.88283	14.7519	1	1	8.14078	4.25795	263.118	0
chr4:125052403-125053534:+	chr4:125052403-125053534:+	Gnl2	CIRCexplorer2	532	2	1131	chr4:125048793-125052403|chr4:125053534-125054141	ENSMUSG00000028869.13	ENSMUST00000030684.7	NA	NA	NA	NA	3.88283	14.7519	1	1	8.14078	4.25795	263.118	0
chr4:126448766-126454424:-	chr4:126448766-126454424:-	Ago1	CIRCexplorer2	562	4	5658	chr4:126443240-126448766|chr4:126454424-126459108	ENSMUSG00000041530.16	ENSMUST00000097888.9	NA	NA	NA	NA	3.88283	14.7519	1	1	8.14078	4.25795	263.118	0
mmu_circ_0011166	chr4:126814255-126816474:+	AU040320	circBase	349	2	2219	chr4:126792295-126814255|chr4:126816474-126823643	ENSMUSG00000028830.14	ENSMUST00000102608.9	ENSMUST00000047431	sy_cyto, PN_D14, PN_D07, hippocampus, forebrain, PN_D01, hindbrain, P19_exp2_D12, PN_D21, frontal_cortex	ANNOTATED, CDS, coding, INTERNAL, OVCODE, OVEXON	Rybak2015	3.88283	14.7519	1	1	8.14078	4.25795	263.118	0
mmu_circ_0011237	chr4:130327192-130338584:-	Zcchc17	circBase	440	4	11392	chr4:130316808-130327192|chr4:130338584-130349264	ENSMUSG00000028772.19	ENSMUST00000134159.2	ENSMUST00000105995	sy_cyto, PN_D14, PN_D07, cerebellum, sy_snpt, forebrain, PN_D01, hindbrain, PN_D21, P19_exp2_D4	ANNOTATED, CDS, coding, INTERNAL, OVCODE, OVEXON, UTR5	Rybak2015	3.88283	14.7519	1	1	8.14078	4.25795	263.118	0
mmu_circ_0011245	chr4:130668924-130719351:+	Pum1	circBase	731	4	50427	chr4:130663467-130668924|chr4:130719351-130727997	ENSMUSG00000028580.15	ENSMUST00000030315.12	ENSMUST00000030315	PN_D28, cerebellum, sy_snpt, P19_exp1_D12	ANNOTATED, CDS, coding, INTERNAL, OVCODE, OVEXON, UTR5	Rybak2015	3.88283	14.7519	1	1	8.14078	4.25795	263.118	0
mmu_circ_0001272	chr4:130718153-130719351:+	Pum1	circBase	288	2	1198	chr4:130701110-130718153|chr4:130719351-130727997	ENSMUSG00000028580.15	ENSMUST00000030315.12	NM_001159603	mm_ES, mm_head, sy_cyto, PN_D14, PN_D28, cerebellum, P19_exp1_D4, sy_snpt, forebrain, PN_D01, P19_exp1_D12, P19_exp2_D12, P19_exp2_D4, frontal_cortex, P19_exp1_D0	ANNOTATED, CDS, coding, INTERNAL, OVCODE, OVEXON	Memczak2013, Rybak2015	3.88283	14.7519	1	1	8.14078	4.25795	263.118	0
mmu_circ_0011252	chr4:130727997-130728164:+	Pum1	circBase	167	1	167	chr4:130719351-130727997|chr4:130728164-130730277	ENSMUSG00000028580.15	ENSMUST00000030315.12	ENSMUST00000030315	PN_D01	ANNOTATED, CDS, coding, INTERNAL, OVCODE, OVEXON	Rybak2015	3.88283	14.7519	1	1	8.14078	4.25795	263.118	0
mmu_circ_0011271	chr4:131957642-132007438:-	Epb4.1	circBase	2206	15	49796	chr4:131935867-131957642|chr4:132007438-132075201	ENSMUSG00000028906.16	ENSMUST00000105975.7	ENSMUST00000144754	cerebellum	ANNOTATED, INTERNAL, ncRNA, OVCODE, OVEXON	Rybak2015	3.88283	14.7519	1	1	8.14078	4.25795	263.118	0
chr4:132656692-132719312:+	chr4:132656692-132719312:+	Eya3	CIRCexplorer2	1382	13	62620	chr4:132639155-132656692|chr4:132719312-132721278	ENSMUSG00000028886.15	ENSMUST00000020197.13	NA	NA	NA	NA	3.88283	14.7519	1	1	8.14078	4.25795	263.118	0
chr4:132672895-132680893:+	chr4:132672895-132680893:+	Eya3	CIRCexplorer2	275	2	7998	chr4:132670255-132672895|chr4:132680893-132689704	ENSMUSG00000028886.15	ENSMUST00000135299.7	NA	NA	NA	NA	3.88283	14.7519	1	1	8.14078	4.25795	263.118	0
chr4:132672895-132701110:+	chr4:132672895-132701110:+	Eya3	CIRCexplorer2	718	6	28215	chr4:132670255-132672895|chr4:132701110-132704351	ENSMUSG00000028886.15	ENSMUST00000081726.12	NA	NA	NA	NA	3.88283	14.7519	1	1	8.14078	4.25795	263.118	0
chr4:132857299-132871657:-	chr4:132857299-132871657:-	Stx12	CIRCexplorer2	614	7	14358	chr4:132855558-132857299|chr4:132871657-132884247	ENSMUSG00000028879.4	ENSMUST00000030698.4	NA	NA	NA	NA	3.88283	14.7519	1	1	8.14078	4.25795	263.118	0
mmu_circ_0011312	chr4:136568572-136577204:-	Kdm1a	circBase	590	6	8632	chr4:136561160-136568572|chr4:136577204-136592964	ENSMUSG00000036940.15	ENSMUST00000116273.8	ENSMUST00000105847	PN_D28, forebrain, hindbrain, P19_exp2_D12, PN_D21, P19_exp2_D4	ANNOTATED, CDS, coding, INTERNAL, OVCODE, OVEXON	Rybak2015	3.88283	14.7519	1	1	8.14078	4.25795	263.118	0
chr4:141118526-141118781:-	chr4:141118526-141118781:-	Szrd1	CIRCexplorer2	255	1	255	chr4:141115864-141118526|chr4:141118781-141120323	ENSMUSG00000040842.17	ENSMUST00000102487.3	NA	NA	NA	NA	3.88283	14.7519	1	1	8.14078	4.25795	263.118	0
chr4:141167712-141170940:+	chr4:141167712-141170940:+	Fbxo42	CIRCexplorer2	382	2	3228	chr4:141148179-141167712|chr4:141170940-141180397	ENSMUSG00000028920.9	ENSMUST00000030757.9	NA	NA	NA	NA	3.88283	14.7519	1	1	8.14078	4.25795	263.118	0
chr4:141580982-141590125:-	chr4:141580982-141590125:-	Fblim1	CIRCexplorer2	767	5	9143	chr4:141577943-141580982|chr4:141590125-141595223	ENSMUSG00000006219.12	ENSMUST00000006381.10	NA	NA	NA	NA	3.88283	14.7519	1	1	8.14078	4.25795	263.118	0
chr4:143142123-143170188:-	chr4:143142123-143170188:-	Prdm2	CIRCexplorer2	391	3	28065	chr4:143136099-143142123|chr4:143170188-143179287	ENSMUSG00000057637.13	ENSMUST00000105778.7	NA	NA	NA	NA	3.88283	14.7519	1	1	8.14078	4.25795	263.118	0
mmu_circ_0011388	chr4:143162055-143194734:-	Prdm2	circBase	573	5	32679	chr4:143142234-143162055|chr4:143194734-143212614	ENSMUSG00000057637.13	ENSMUST00000105778.7	ENSMUST00000105778	P19_exp1_D4	ANNOTATED, CDS, coding, INTERNAL, OVCODE, OVERLAPTX, OVEXON, UTR5	Rybak2015	3.88283	14.7519	1	1	8.14078	4.25795	263.118	0
chr4:143179287-143180991:-	chr4:143179287-143180991:-	Prdm2	CIRCexplorer2	219	2	1704	chr4:143170188-143179287|chr4:143180991-143194660	ENSMUSG00000057637.13	ENSMUST00000105778.7	NA	NA	NA	NA	3.88283	14.7519	1	1	8.14078	4.25795	263.118	0
chr4:149631727-149635355:+	chr4:149631727-149635355:+	Clstn1	CIRCexplorer2	707	4	3628	chr4:149629511-149631727|chr4:149635355-149638232	ENSMUSG00000039953.13	ENSMUST00000105691.7	NA	NA	NA	NA	3.88283	14.7519	1	1	8.14078	4.25795	263.118	0
mmu_circ_0011434	chr4:149994468-149996381:-	H6pd	circBase	755	2	1913	chr4:149984172-149994468|chr4:149996381-150003031	ENSMUSG00000028980.14	ENSMUST00000084117.12	ENSMUST00000030830	PN_D14, PN_D28, PN_D07, cerebellum, P19_exp1_D2, sy_snpt, forebrain, PN_D01, P19_exp1_D12, hindbrain, P19_exp2_D12, PN_D21, P19_exp1_D0	ANNOTATED, CDS, coding, INTERNAL, OVCODE, OVEXON	Rybak2015	3.88283	14.7519	1	1	8.14078	4.25795	263.118	0
chr4:150406195-150500051:+	chr4:150406195-150500051:+	Rere	CIRCexplorer2	1023	7	93856	chr4:150282075-150406195|chr4:150500051-150508829	ENSMUSG00000039852.17	ENSMUST00000105682.8	NA	NA	NA	NA	3.88283	14.7519	1	1	8.14078	4.25795	263.118	0
chr4:150406195-150570296:+	chr4:150406195-150570296:+	Rere	CIRCexplorer2	1428	11	164101	chr4:150282075-150406195|chr4:150570296-150610853	ENSMUSG00000039852.17	ENSMUST00000105682.8	NA	NA	NA	NA	3.88283	14.7519	1	1	8.14078	4.25795	263.118	0
mmu_circ_0001304	chr4:150468694-150534945:+	Rere	circBase	681	7	66251	chr4:150439468-150468694|chr4:150534945-150570215	ENSMUSG00000039852.17	ENSMUST00000105682.8	NM_001085492	mm_head, mm_brain1, mm_brain2, PN_D14, sy_cell, PN_D28, PN_D07, hippocampus, P19_exp1_D4, sy_snpt, forebrain, PN_D01, P19_exp1_D12, hindbrain, PN_D21, midbrain, frontal_cortex	ANNOTATED, CDS, coding, INTERNAL	Memczak2013, Rybak2015	3.88283	14.7519	1	1	8.14078	4.25795	263.118	0
chr4:152327480-152330128:+	chr4:152327480-152330128:+	Rpl22	CIRCexplorer2	230	2	2648	chr4:152325895-152327480|chr4:152330128-152332279	ENSMUSG00000028936.15	ENSMUST00000142735.7	NA	NA	NA	NA	3.88283	14.7519	1	1	8.14078	4.25795	263.118	0
chr4:16001929-16008755:-	chr4:16001929-16008755:-	Osgin2	CIRCexplorer2	576	4	6826	chr4:15999000-16001929|chr4:16008755-16013686	ENSMUSG00000041153.9	ENSMUST00000037198.9	NA	NA	NA	NA	3.88283	14.7519	1	1	8.14078	4.25795	263.118	0
mmu_circ_0011537	chr4:22385906-22390921:+	Fbxl4	circBase	591	2	5015	chr4:22377077-22385906|chr4:22390921-22403531	ENSMUSG00000040410.14	ENSMUST00000039234.9	ENSMUST00000145835	forebrain, PN_D01	ANNOTATED, INTERNAL, ncRNA, OVCODE, OVEXON	Rybak2015	3.88283	14.7519	1	1	8.14078	4.25795	263.118	0
chr4:33320518-33362951:+	chr4:33320518-33362951:+	Rngtt	CIRCexplorer2	1040	9	42433	chr4:33310524-33320518|chr4:33362951-33368572	ENSMUSG00000028274.17	ENSMUST00000108153.8	NA	NA	NA	NA	3.88283	14.7519	1	1	8.14078	4.25795	263.118	0
chr4:33320518-33443667:+	chr4:33320518-33443667:+	Rngtt	CIRCexplorer2	1442	13	123149	chr4:33310524-33320518|chr4:33443667-33498950	ENSMUSG00000028274.17	ENSMUST00000108153.8	NA	NA	NA	NA	3.88283	14.7519	1	1	8.14078	4.25795	263.118	0
chr4:40751924-40755837:-	chr4:40751924-40755837:-	Smu1	CIRCexplorer2	604	4	3913	chr4:40748658-40751924|chr4:40755837-40757776	ENSMUSG00000028409.11	ENSMUST00000030117.4	NA	NA	NA	NA	3.88283	14.7519	1	1	8.14078	4.25795	263.118	0
chr4:41371724-41379870:+	chr4:41371724-41379870:+	Ubap1	CIRCexplorer2	1049	2	8146	chr4:41366930-41371724|chr4:41379870-41388095	ENSMUSG00000028437.14	ENSMUST00000108060.9	NA	NA	NA	NA	3.88283	14.7519	1	1	8.14078	4.25795	263.118	0
chr4:57854561-57857037:+	chr4:57854561-57857037:+	Pakap	CIRCexplorer2	2476	1	2476	chr4:57757683-57854561|chr4:57857037-57883023	ENSMUSG00000089945.13	ENSMUST00000098066.8	NA	NA	NA	NA	3.88283	14.7519	1	1	8.14078	4.25795	263.118	0
mmu_circ_0011711	chr4:58832703-58847102:-	AI314180	circBase	1197	9	14399	chr4:58830457-58832703|chr4:58847102-58849679	ENSMUSG00000050812.18	ENSMUST00000102889.9	ENSMUST00000102889	hindbrain	ANNOTATED, CDS, coding, INTERNAL, OVCODE, OVEXON	Rybak2015	3.88283	14.7519	1	1	8.14078	4.25795	263.118	0
mmu_circ_0001213	chr4:58861524-58885498:-	AI314180	circBase	1031	8	23974	chr4:58853736-58861524|chr4:58885498-58912475	ENSMUSG00000050812.18	ENSMUST00000102889.9	NM_172381	mm_head, mm_brain1, sy_cyto, PN_D14, sy_cell, cerebellum, sy_snpt, forebrain, PN_D01, hindbrain, P19_exp1_D0	ANNOTATED, CDS, coding, INTERNAL	Memczak2013, Rybak2015	3.88283	14.7519	1	1	8.14078	4.25795	263.118	0
chr4:59013631-59017822:+	chr4:59013631-59017822:+	Dnajc25	CIRCexplorer2	377	2	4191	chr4:58995283-59013631|chr4:59017822-59020058	ENSMUSG00000070972.13	ENSMUST00000152199.8	NA	NA	NA	NA	3.88283	14.7519	1	1	8.14078	4.25795	263.118	0
chr4:59481361-59488188:-	chr4:59481361-59488188:-	Ptbp3	CIRCexplorer2	562	5	6827	chr4:59477232-59481361|chr4:59488188-59493185	ENSMUSG00000028382.15	ENSMUST00000030076.11	NA	NA	NA	NA	3.88283	14.7519	1	1	8.14078	4.25795	263.118	0
chr4:59524394-59524476:-	chr4:59524394-59524476:-	Ptbp3	CIRCexplorer2	82	1	82	chr4:59517755-59524394|chr4:59524476-59549147	ENSMUSG00000028382.15	ENSMUST00000030076.11	NA	NA	NA	NA	3.88283	14.7519	1	1	8.14078	4.25795	263.118	0
chr4:59733257-59737734:+	chr4:59733257-59737734:+	E130308A19Rik	CIRCexplorer2	290	2	4477	None|chr4:59737734-59752232	ENSMUSG00000045071.14	ENSMUST00000221633.1	NA	NA	NA	NA	3.88283	14.7519	1	1	8.14078	4.25795	263.118	0
chr4:70337340-70364130:-	chr4:70337340-70364130:-	Cdk5rap2	CIRCexplorer2	925	7	26790	chr4:70317597-70337340|chr4:70364130-70376792	ENSMUSG00000039298.16	ENSMUST00000144099.7	NA	NA	NA	NA	3.88283	14.7519	1	1	8.14078	4.25795	263.118	0
mmu_circ_0011763	chr4:72169091-72170770:-	Tle1	circBase	168	2	1679	chr4:72158417-72169091|chr4:72170770-72197772	ENSMUSG00000008305.18	ENSMUST00000030095.10	ENSMUST00000030095	P19_exp2_D4	ANNOTATED, CDS, coding, INTERNAL, OVCODE, OVERLAPTX, OVEXON	Rybak2015	3.88283	14.7519	1	1	8.14078	4.25795	263.118	0
chr4:83681004-83696436:+	chr4:83681004-83696436:+	Ccdc171	CIRCexplorer2	1218	5	15432	chr4:83663690-83681004|chr4:83696436-83742927	ENSMUSG00000052407.16	ENSMUST00000053414.12	NA	NA	NA	NA	3.88283	14.7519	1	1	8.14078	4.25795	263.118	0
chr4:8572525-8582493:+	chr4:8572525-8582493:+	Rab2a	CIRCexplorer2	356	4	9968	chr4:8561223-8572525|chr4:8582493-8604373	ENSMUSG00000047187.9	ENSMUST00000060232.7	NA	NA	NA	NA	3.88283	14.7519	1	1	8.14078	4.25795	263.118	0
mmu_circ_0011822	chr4:8751323-8785763:+	Chd7	circBase	2247	2	34440	chr4:8691067-8751323|chr4:8785763-8801323	ENSMUSG00000041235.12	ENSMUST00000039267.9	ENSMUST00000051558	P19_exp2_D0, cerebellum, hippocampus, P19_exp1_D4, P19_exp2_D12, P19_exp2_D4	ANNOTATED, CDS, coding, INTERNAL, OVCODE, OVEXON, UTR5	Rybak2015	3.88283	14.7519	1	1	8.14078	4.25795	263.118	0
mmu_circ_0001232	chr4:88121269-88186082:+	BC057079	circBase	1229	9	64813	chr4:88094675-88121269|chr4:88186082-88196758	ENSMUSG00000038368.16	ENSMUST00000097992.9	NM_001081184	mm_ES, mm_head	ANNOTATED, CDS, coding, INTERNAL, UTR5	Memczak2013	3.88283	14.7519	1	1	8.14078	4.25795	263.118	0
chr4:9537678-9583856:-	chr4:9537678-9583856:-	Asph	CIRCexplorer2	218	3	46178	chr4:9532065-9537678|chr4:9583856-9594662	ENSMUSG00000028207.18	ENSMUST00000078139.12	NA	NA	NA	NA	3.88283	14.7519	1	1	8.14078	4.25795	263.118	0
chr5:100375207-100381333:-	chr5:100375207-100381333:-	Sec31a	CIRCexplorer2	472	3	6126	chr5:100373715-100375207|chr5:100381333-100382761	ENSMUSG00000035325.16	ENSMUST00000094578.10	NA	NA	NA	NA	3.88283	14.7519	1	1	8.14078	4.25795	263.118	0
mmu_circ_0001371	chr5:101968868-101981589:-	Wdfy3	circBase	335	2	12721	chr5:101961225-101968868|chr5:101981589-102009788	ENSMUSG00000043940.15	ENSMUST00000053177.13	NM_172882	mm_ES, mm_head, PN_D14, hindbrain	ANNOTATED, CDS, coding, INTERNAL, UTR5	Memczak2013, Rybak2015	3.88283	14.7519	1	1	8.14078	4.25795	263.118	0
chr5:103811062-103834459:+	chr5:103811062-103834459:+	Aff1	CIRCexplorer2	1467	8	23397	chr5:103784513-103811062|chr5:103834459-103841055	ENSMUSG00000029313.18	ENSMUST00000054979.9	NA	NA	NA	NA	3.88283	14.7519	1	1	8.14078	4.25795	263.118	0
chr5:103814981-103834459:+	chr5:103814981-103834459:+	Aff1	CIRCexplorer2	1422	7	19478	chr5:103811107-103814981|chr5:103834459-103841055	ENSMUSG00000029313.18	ENSMUST00000054979.9	NA	NA	NA	NA	3.88283	14.7519	1	1	8.14078	4.25795	263.118	0
chr5:104050577-104050817:+	chr5:104050577-104050817:+	Nudt9	CIRCexplorer2	240	1	240	chr5:104046838-104050577|chr5:104050817-104054271	ENSMUSG00000029310.13	ENSMUST00000128511.7	NA	NA	NA	NA	3.88283	14.7519	1	1	8.14078	4.25795	263.118	0
chr5:107797812-107819014:-	chr5:107797812-107819014:-	Evi5	CIRCexplorer2	849	8	21202	chr5:107795857-107797812|chr5:107819014-107819603	ENSMUSG00000011831.16	ENSMUST00000112642.7	NA	NA	NA	NA	3.88283	14.7519	1	1	8.14078	4.25795	263.118	0
chr5:108487835-108487924:+	chr5:108487835-108487924:+	Pcgf3	CIRCexplorer2	89	1	89	chr5:108486247-108487835|chr5:108487924-108495833	ENSMUSG00000033623.13	ENSMUST00000046975.11	NA	NA	NA	NA	3.88283	14.7519	1	1	8.14078	4.25795	263.118	0
chr5:108604315-108617051:-	chr5:108604315-108617051:-	Gak	CIRCexplorer2	693	6	12736	chr5:108602967-108604315|chr5:108617051-108623259	ENSMUSG00000062234.14	ENSMUST00000046603.14	NA	NA	NA	NA	3.88283	14.7519	1	1	8.14078	4.25795	263.118	0
chr5:110673108-110673614:-	chr5:110673108-110673614:-	Ep400	CIRCexplorer2	393	2	506	chr5:110671096-110673108|chr5:110673614-110674860	ENSMUSG00000029505.17	ENSMUST00000041558.14	NA	NA	NA	NA	3.88283	14.7519	1	1	8.14078	4.25795	263.118	0
chr5:110682798-110688303:-	chr5:110682798-110688303:-	Ep400	CIRCexplorer2	1249	9	5505	chr5:110680278-110682798|chr5:110688303-110691618	ENSMUSG00000029505.17	ENSMUST00000041558.14	NA	NA	NA	NA	3.88283	14.7519	1	1	8.14078	4.25795	263.118	0
chr5:114368341-114369027:-	chr5:114368341-114369027:-	Kctd10	CIRCexplorer2	140	2	686	chr5:114367404-114368341|chr5:114369027-114370058	ENSMUSG00000001098.15	ENSMUST00000102581.10	NA	NA	NA	NA	3.88283	14.7519	1	1	8.14078	4.25795	263.118	0
chr5:115082220-115083503:+	chr5:115082220-115083503:+	Sppl3	CIRCexplorer2	199	2	1283	chr5:115074903-115082220|chr5:115083503-115084852	ENSMUSG00000029550.11	ENSMUST00000031530.8	NA	NA	NA	NA	3.88283	14.7519	1	1	8.14078	4.25795	263.118	0
mmu_circ_0012039	chr5:115884865-115886807:+	Cit	circBase	358	2	1942	chr5:115875979-115884865|chr5:115886807-115908637	ENSMUSG00000029516.19	ENSMUST00000147330.7	ENSMUST00000051704	forebrain	ANNOTATED, CDS, coding, INTERNAL, OVCODE, OVEXON	Rybak2015	3.88283	14.7519	1	1	8.14078	4.25795	263.118	0
chr5:117198991-117209645:+	chr5:117198991-117209645:+	Taok3	CIRCexplorer2	523	6	10654	chr5:117193839-117198991|chr5:117209645-117215348	ENSMUSG00000061288.13	ENSMUST00000111978.7	NA	NA	NA	NA	3.88283	14.7519	1	1	8.14078	4.25795	263.118	0
mmu_circ_0012049	chr5:117668297-117671501:+	Ksr2	circBase	154	2	3204	chr5:117617016-117668297|chr5:117671501-117685487	ENSMUSG00000061578.8	ENSMUST00000180430.1	ENSMUST00000111949	forebrain	ANNOTATED, CDS, coding, INTERNAL, OVCODE, OVEXON	Rybak2015	3.88283	14.7519	1	1	8.14078	4.25795	263.118	0
chr5:120530315-120531148:+	chr5:120530315-120531148:+	Slc8b1	CIRCexplorer2	149	2	833	chr5:120529663-120530315|chr5:120531148-120532859	ENSMUSG00000032754.14	ENSMUST00000068326.13	NA	NA	NA	NA	3.88283	14.7519	1	1	8.14078	4.25795	263.118	0
chr5:120769040-120773056:-	chr5:120769040-120773056:-	Oas3	CIRCexplorer2	1073	4	4016	chr5:120766277-120769040|chr5:120773056-120773866	ENSMUSG00000032661.9	ENSMUST00000044833.8	NA	NA	NA	NA	3.88283	14.7519	1	1	8.14078	4.25795	263.118	0
chr5:121531532-121534430:-	chr5:121531532-121534430:-	Gm42878	CIRCexplorer2	365	3	2898	chr5:121528990-121531532|chr5:121534430-121535853	ENSMUSG00000105340.4	ENSMUST00000125946.7	NA	NA	NA	NA	3.88283	14.7519	1	1	8.14078	4.25795	263.118	0
mmu_circ_0012068	chr5:121777369-121778105:+	Atxn2	circBase	290	2	736	chr5:121772788-121777369|chr5:121778105-121779417	ENSMUSG00000042605.16	ENSMUST00000051950.13	ENSMUST00000051950	forebrain	ANNOTATED, CDS, coding, INTERNAL, OVCODE, OVEXON	Rybak2015	3.88283	14.7519	1	1	8.14078	4.25795	263.118	0
chr5:121794937-121803080:+	chr5:121794937-121803080:+	Atxn2	CIRCexplorer2	913	6	8143	chr5:121786404-121794937|chr5:121803080-121806221	ENSMUSG00000042605.16	ENSMUST00000051950.13	NA	NA	NA	NA	3.88283	14.7519	1	1	8.14078	4.25795	263.118	0
chr5:123531824-123558813:-	chr5:123531824-123558813:-	Vps33a	CIRCexplorer2	840	6	26989	chr5:123531221-123531824|chr5:123558813-123563425	ENSMUSG00000029434.12	ENSMUST00000031388.12	NA	NA	NA	NA	3.88283	14.7519	1	1	8.14078	4.25795	263.118	0
mmu_circ_0012131	chr5:124576797-124577152:-	Eif2b1	circBase	254	2	355	chr5:124574710-124576797|chr5:124577152-124578436	ENSMUSG00000029388.14	ENSMUST00000031334.14	ENSMUST00000031334	hippocampus, PN_D01, P19_exp1_D12, PN_D21, P19_exp2_D4	ANNOTATED, CDS, coding, INTERNAL, OVCODE, OVEXON	Rybak2015	3.88283	14.7519	1	1	8.14078	4.25795	263.118	0
chr5:125283898-125289755:-	chr5:125283898-125289755:-	Scarb1	CIRCexplorer2	392	4	5857	chr5:125281233-125283898|chr5:125289755-125293997	ENSMUSG00000037936.15	ENSMUST00000086075.12	NA	NA	NA	NA	3.88283	14.7519	1	1	8.14078	4.25795	263.118	0
chr5:129997779-129998553:-	chr5:129997779-129998553:-	Gusb	CIRCexplorer2	470	3	774	chr5:129995531-129997779|chr5:129998553-129999340	ENSMUSG00000025534.17	ENSMUST00000026613.13	NA	NA	NA	NA	3.88283	14.7519	1	1	8.14078	4.25795	263.118	0
chr5:130229448-130238430:+	chr5:130229448-130238430:+	Tmem248	CIRCexplorer2	799	4	8982	chr5:130219919-130229448|chr5:130238430-130240347	ENSMUSG00000053094.15	ENSMUST00000065329.12	NA	NA	NA	NA	3.88283	14.7519	1	1	8.14078	4.25795	263.118	0
chr5:136360001-136392393:-	chr5:136360001-136392393:-	Cux1	CIRCexplorer2	485	5	32392	chr5:136340137-136360001|chr5:136392393-136407979	ENSMUSG00000029705.17	ENSMUST00000176216.8	NA	NA	NA	NA	3.88283	14.7519	1	1	8.14078	4.25795	263.118	0
chr5:137321393-137323171:-	chr5:137321393-137323171:-	Slc12a9	CIRCexplorer2	640	4	1778	chr5:137315837-137321393|chr5:137323171-137325322	ENSMUSG00000037344.13	ENSMUST00000039991.13	NA	NA	NA	NA	3.88283	14.7519	1	1	8.14078	4.25795	263.118	0
chr5:139293135-139307872:-	chr5:139293135-139307872:-	Adap1	CIRCexplorer2	306	3	14737	chr5:139280817-139293135|chr5:139307872-139325280	ENSMUSG00000056413.16	ENSMUST00000110865.1	NA	NA	NA	NA	3.88283	14.7519	1	1	8.14078	4.25795	263.118	0
mmu_circ_0012244	chr5:140425261-140427567:+	Eif3b	circBase	658	5	2306	chr5:140419826-140425261|chr5:140427567-140430051	ENSMUSG00000056076.13	ENSMUST00000100507.7	ENSMUST00000100507	PN_D07, forebrain, PN_D21	ANNOTATED, CDS, coding, INTERNAL, OVCODE, OVEXON	Rybak2015	3.88283	14.7519	1	1	8.14078	4.25795	263.118	0
chr5:143897164-143897557:+	chr5:143897164-143897557:+	Eif2ak1	CIRCexplorer2	195	2	393	chr5:143889496-143897164|chr5:143897557-143899013	ENSMUSG00000029613.15	ENSMUST00000100487.5	NA	NA	NA	NA	3.88283	14.7519	1	1	8.14078	4.25795	263.118	0
chr5:144197891-144201108:-	chr5:144197891-144201108:-	Tecpr1	CIRCexplorer2	644	6	3217	chr5:144196458-144197891|chr5:144201108-144203407	ENSMUSG00000066621.12	ENSMUST00000085701.6	NA	NA	NA	NA	3.88283	14.7519	1	1	8.14078	4.25795	263.118	0
chr5:144821772-144834269:+	chr5:144821772-144834269:+	Trrap	CIRCexplorer2	2012	12	12497	chr5:144820394-144821772|chr5:144834269-144835987	ENSMUSG00000045482.16	ENSMUST00000100467.9	NA	NA	NA	NA	3.88283	14.7519	1	1	8.14078	4.25795	263.118	0
chr5:146271594-146299576:+	chr5:146271594-146299576:+	Cdk8	CIRCexplorer2	737	7	27982	chr5:146268325-146271594|chr5:146299576-146299691	ENSMUSG00000029635.15	ENSMUST00000162494.7	NA	NA	NA	NA	3.88283	14.7519	1	1	8.14078	4.25795	263.118	0
chr5:147503084-147539806:+	chr5:147503084-147539806:+	Pan3	CIRCexplorer2	1502	12	36722	chr5:147488258-147503084|chr5:147539806-147543069	ENSMUSG00000029647.15	ENSMUST00000177465.7	NA	NA	NA	NA	3.88283	14.7519	1	1	8.14078	4.25795	263.118	0
mmu_circ_0001432	chr5:148918595-148921412:-	Katnal1	circBase	337	2	2817	chr5:148904729-148918595|chr5:148921412-148928525	ENSMUSG00000041298.15	ENSMUST00000047257.14	NM_153572	mm_brain1, PN_D14, PN_D07, hippocampus, sy_snpt, forebrain, PN_D21, frontal_cortex	ANNOTATED, CDS, coding, INTERNAL, UTR5	Memczak2013, Rybak2015	3.88283	14.7519	1	1	8.14078	4.25795	263.118	0
chr5:17811180-17829549:-	chr5:17811180-17829549:-	Cd36	CIRCexplorer2	932	7	18369	chr5:17798298-17811180|chr5:17829549-17849656	ENSMUSG00000002944.15	ENSMUST00000170051.7	NA	NA	NA	NA	3.88283	14.7519	1	1	8.14078	4.25795	263.118	0
mmu_circ_0001323	chr5:21455781-21459293:+	Fam185a	circBase	231	2	3512	chr5:21447357-21455781|chr5:21459293-21480331	ENSMUSG00000047221.5	ENSMUST00000056045.4	NM_177869	mm_ES	ANNOTATED, CDS, coding, INTERNAL	Memczak2013	3.88283	14.7519	1	1	8.14078	4.25795	263.118	0
chr5:25344907-25354820:-	chr5:25344907-25354820:-	Kmt2c	CIRCexplorer2	1116	8	9913	chr5:25338581-25344907|chr5:25354820-25359311	ENSMUSG00000038056.15	ENSMUST00000045291.13	NA	NA	NA	NA	3.88283	14.7519	1	1	8.14078	4.25795	263.118	0
mmu_circ_0012495	chr5:27772003-27775679:-	Paxip1	circBase	735	2	3676	chr5:27766290-27772003|chr5:27775679-27781421	ENSMUSG00000002221.11	ENSMUST00000002291.11	ENSMUST00000002291	P19_exp1_D4, forebrain, PN_D01, hindbrain, P19_exp2_D4	ANNOTATED, CDS, coding, INTERNAL, OVCODE, OVEXON	Rybak2015	3.88283	14.7519	1	1	8.14078	4.25795	263.118	0
mmu_circ_0012520	chr5:29631191-29637770:+	Ube3c	circBase	424	4	6579	chr5:29619787-29631191|chr5:29637770-29646409	ENSMUSG00000039000.8	ENSMUST00000049453.8	ENSMUST00000049453	forebrain	ANNOTATED, CDS, coding, INTERNAL, OVCODE, OVEXON	Rybak2015	3.88283	14.7519	1	1	8.14078	4.25795	263.118	0
chr5:31536137-31543913:+	chr5:31536137-31543913:+	Slc4a1ap	CIRCexplorer2	543	3	7776	chr5:31534927-31536137|chr5:31543913-31548610	ENSMUSG00000029141.16	ENSMUST00000114533.8	NA	NA	NA	NA	3.88283	14.7519	1	1	8.14078	4.25795	263.118	0
chr5:32819865-32844564:-	chr5:32819865-32844564:-	Prr14l	CIRCexplorer2	5593	7	24699	chr5:32795661-32819865|chr5:32844564-32851881	ENSMUSG00000054280.14	ENSMUST00000120129.8	NA	NA	NA	NA	3.88283	14.7519	1	1	8.14078	4.25795	263.118	0
mmu_circ_0012556	chr5:33843111-33864778:+	Whsc1	circBase	1703	6	21667	chr5:33821728-33843111|chr5:33864778-33867573	ENSMUSG00000057406.16	ENSMUST00000075812.10	ENSMUST00000114399	sy_cyto, cerebellum	ANNOTATED, CDS, coding, OVCODE, OVEXON, UTR5	Rybak2015	3.88283	14.7519	1	1	8.14078	4.25795	263.118	0
mmu_circ_0001339	chr5:34342521-34350838:+	Rnf4	circBase	584	6	8317	chr5:34336541-34342521|chr5:34350838-34351230	ENSMUSG00000029110.13	ENSMUST00000182709.7	NM_011278	mm_head, mm_brain1, PN_D28, hippocampus, P19_exp1_D2, P19_exp1_D4, sy_snpt, P19_exp1_D12, hindbrain, P19_exp2_D4	ANNOTATED, CDS, coding, INTERNAL, OVCODE, OVEXON, UTR5	Memczak2013, Rybak2015	3.88283	14.7519	1	1	8.14078	4.25795	263.118	0
chr5:34436450-34475807:+	chr5:34436450-34475807:+	Fam193a	CIRCexplorer2	3312	14	39357	chr5:34431256-34436450|chr5:34475807-34485653	ENSMUSG00000037210.16	ENSMUST00000180376.7	NA	NA	NA	NA	3.88283	14.7519	1	1	8.14078	4.25795	263.118	0
chr5:36505024-36525048:-	chr5:36505024-36525048:-	Tbc1d14	CIRCexplorer2	914	9	20024	chr5:36495276-36505024|chr5:36525048-36543176	ENSMUSG00000029192.17	ENSMUST00000146430.7	NA	NA	NA	NA	3.88283	14.7519	1	1	8.14078	4.25795	263.118	0
mmu_circ_0012613	chr5:3722545-3772787:-	Ankib1	circBase	1572	9	50242	chr5:3713238-3722545|chr5:3772787-3802596	ENSMUSG00000040351.11	ENSMUST00000043551.10	ENSMUST00000043551	PN_D14, PN_D28, PN_D07, forebrain, PN_D01, P19_exp1_D12	ANNOTATED, CDS, coding, INTERNAL, OVCODE, OVEXON, UTR5	Rybak2015	3.88283	14.7519	1	1	8.14078	4.25795	263.118	0
mmu_circ_0012619	chr5:3755593-3772787:-	Ankib1	circBase	755	3	17194	chr5:3747138-3755593|chr5:3772787-3802596	ENSMUSG00000040351.11	ENSMUST00000043551.10	ENSMUST00000043551	PN_D14, olfactory_bulb, forebrain, hindbrain, PN_D21, P19_exp1_D0	ANNOTATED, CDS, coding, INTERNAL, OVCODE, OVEXON, UTR5	Rybak2015	3.88283	14.7519	1	1	8.14078	4.25795	263.118	0
chr5:5135318-5227258:-	chr5:5135318-5227258:-	Cdk14	CIRCexplorer2	270	3	91940	chr5:5103854-5135318|chr5:5227258-5248982	ENSMUSG00000028926.15	ENSMUST00000115451.7	NA	NA	NA	NA	3.88283	14.7519	1	1	8.14078	4.25795	263.118	0
mmu_circ_0012687	chr5:5248982-5249228:-	Cdk14	circBase	246	1	246	chr5:5227258-5248982|chr5:5249228-5265579	ENSMUSG00000028926.15	ENSMUST00000115451.7	ENSMUST00000115451	forebrain	ANNOTATED, CDS, coding, INTERNAL, OVCODE, OVEXON, UTR5	Rybak2015	3.88283	14.7519	1	1	8.14078	4.25795	263.118	0
mmu_circ_0012718	chr5:64275394-64286084:+	Tbc1d1	circBase	1027	7	10690	chr5:64271181-64275394|chr5:64286084-64311058	ENSMUSG00000029174.18	ENSMUST00000043893.12	ENSMUST00000043893	PN_D14	ANNOTATED, CDS, coding, INTERNAL, OVCODE, OVEXON	Rybak2015	3.88283	14.7519	1	1	8.14078	4.25795	263.118	0
chr5:65268947-65275781:-	chr5:65268947-65275781:-	Rfc1	CIRCexplorer2	844	7	6834	chr5:65266315-65268947|chr5:65275781-65277356	ENSMUSG00000029191.16	ENSMUST00000203581.2	NA	NA	NA	NA	3.88283	14.7519	1	1	8.14078	4.25795	263.118	0
chr5:65650392-65659733:-	chr5:65650392-65659733:-	Pds5a	CIRCexplorer2	972	8	9341	chr5:65648005-65650392|chr5:65659733-65663855	ENSMUSG00000029202.12	ENSMUST00000201948.3	NA	NA	NA	NA	3.88283	14.7519	1	1	8.14078	4.25795	263.118	0
chr5:66097706-66097788:-	chr5:66097706-66097788:-	Rbm47	CIRCexplorer2	82	1	82	chr5:66046213-66097706|chr5:66097788-66098158	ENSMUSG00000070780.11	ENSMUST00000113726.7	NA	NA	NA	NA	3.88283	14.7519	1	1	8.14078	4.25795	263.118	0
mmu_circ_0012771	chr5:73510885-73534697:+	Dcun1d4	circBase	481	6	23812	chr5:73481268-73510885|chr5:73534697-73544046	ENSMUSG00000051674.14	ENSMUST00000087181.11	ENSMUST00000063882	sy_cyto, PN_D14, olfactory_bulb, sy_cell, PN_D28, PN_D07, cerebellum, hippocampus, sy_snpt, forebrain, PN_D01, P19_exp1_D12, PN_D21, midbrain, frontal_cortex	ANNOTATED, CDS, coding, INTERNAL, OVCODE, OVEXON	Rybak2015	3.88283	14.7519	1	1	8.14078	4.25795	263.118	0
mmu_circ_0012781	chr5:74545411-74572585:+	Fip1l1	circBase	665	6	27174	chr5:74542112-74545411|chr5:74572585-74585045	ENSMUSG00000029227.15	ENSMUST00000080164.11	ENSMUST00000120618	PN_D14, PN_D28, PN_D21	ANNOTATED, CDS, coding, INTERNAL, OVCODE, OVEXON	Rybak2015	3.88283	14.7519	1	1	8.14078	4.25795	263.118	0
chr5:76591714-76595534:+	chr5:76591714-76595534:+	Cep135	CIRCexplorer2	658	4	3820	chr5:76588924-76591714|chr5:76595534-76597356	ENSMUSG00000036403.15	ENSMUST00000130651.1	NA	NA	NA	NA	3.88283	14.7519	1	1	8.14078	4.25795	263.118	0
chr5:86134973-86137894:-	chr5:86134973-86137894:-	Uba6	CIRCexplorer2	366	3	2921	chr5:86132707-86134973|chr5:86137894-86140355	ENSMUSG00000035898.13	ENSMUST00000039373.13	NA	NA	NA	NA	3.88283	14.7519	1	1	8.14078	4.25795	263.118	0
chr5:92417452-92431122:-	chr5:92417452-92431122:-	Nup54	CIRCexplorer2	1337	10	13670	chr5:92416338-92417452|chr5:92431122-92435003	ENSMUSG00000034826.14	ENSMUST00000038514.14	NA	NA	NA	NA	3.88283	14.7519	1	1	8.14078	4.25795	263.118	0
chr5:97031136-97040754:+	chr5:97031136-97040754:+	Bmp2k	CIRCexplorer2	453	4	9618	chr5:97027949-97031136|chr5:97040754-97045034	ENSMUSG00000034663.13	ENSMUST00000112974.5	NA	NA	NA	NA	3.88283	14.7519	1	1	8.14078	4.25795	263.118	0
mmu_circ_0012893	chr6:100630882-100637122:-	Shq1	circBase	333	3	6240	chr6:100611856-100630882|chr6:100637122-100648163	ENSMUSG00000035378.17	ENSMUST00000170667.7	ENSMUST00000170667	P19_exp1_D12, hindbrain	ANNOTATED, CDS, coding, INTERNAL, OVCODE, OVEXON	Rybak2015	3.88283	14.7519	1	1	8.14078	4.25795	263.118	0
chr6:100630882-100648291:-	chr6:100630882-100648291:-	Shq1	CIRCexplorer2	461	4	17409	chr6:100611856-100630882|chr6:100648291-100655258	ENSMUSG00000035378.17	ENSMUST00000170667.7	NA	NA	NA	NA	3.88283	14.7519	1	1	8.14078	4.25795	263.118	0
chr6:108432645-108440687:+	chr6:108432645-108440687:+	Itpr1	CIRCexplorer2	375	3	8042	chr6:108431496-108432645|chr6:108440687-108471022	ENSMUSG00000030102.11	ENSMUST00000032192.8	NA	NA	NA	NA	3.88283	14.7519	1	1	8.14078	4.25795	263.118	0
mmu_circ_0001509	chr6:116042870-116043805:-	Tmcc1	circBase	935	1	935	chr6:116024937-116042870|chr6:116043805-116133766	ENSMUSG00000030126.17	ENSMUST00000088896.9	NM_177412	mm_brain1, PN_D14, sy_cell, PN_D28, cerebellum, P19_exp1_D4, forebrain, PN_D01, hindbrain, P19_exp2_D12, PN_D21, midbrain, frontal_cortex	ANNOTATED, CDS, coding, INTERNAL	Memczak2013, Rybak2015	3.88283	14.7519	1	1	8.14078	4.25795	263.118	0
mmu_circ_0013002	chr6:11961549-12007106:+	Phf14	circBase	1449	11	45557	chr6:11953447-11961549|chr6:12007106-12007704	ENSMUSG00000029629.17	ENSMUST00000115510.7	ENSMUST00000115511	forebrain, midbrain	ANNOTATED, CDS, coding, INTERNAL, OVCODE, OVEXON	Rybak2015	3.88283	14.7519	1	1	8.14078	4.25795	263.118	0
chr6:120394086-120406725:+	chr6:120394086-120406725:+	Kdm5a	CIRCexplorer2	936	6	12639	chr6:120390835-120394086|chr6:120406725-120412154	ENSMUSG00000030180.15	ENSMUST00000135802.7	NA	NA	NA	NA	3.88283	14.7519	1	1	8.14078	4.25795	263.118	0
chr6:120412154-120432223:+	chr6:120412154-120432223:+	Kdm5a	CIRCexplorer2	2325	9	20069	chr6:120408359-120412154|chr6:120432223-120438986	ENSMUSG00000030180.15	ENSMUST00000005108.9	NA	NA	NA	NA	3.88283	14.7519	1	1	8.14078	4.25795	263.118	0
chr6:126929992-126936008:-	chr6:126929992-126936008:-	Rad51ap1	CIRCexplorer2	302	3	6016	chr6:126928227-126929992|chr6:126936008-126939493	ENSMUSG00000030346.16	ENSMUST00000112220.7	NA	NA	NA	NA	3.88283	14.7519	1	1	8.14078	4.25795	263.118	0
chr6:126954734-126962040:+	chr6:126954734-126962040:+	D6Wsu163e	CIRCexplorer2	509	4	7306	chr6:126950396-126954734|chr6:126962040-126966879	ENSMUSG00000030347.6	ENSMUST00000202086.3	NA	NA	NA	NA	3.88283	14.7519	1	1	8.14078	4.25795	263.118	0
mmu_circ_0013119	chr6:134511155-134513419:-	Lrp6	circBase	329	2	2264	chr6:134507682-134511155|chr6:134513419-134520395	ENSMUSG00000030201.15	ENSMUST00000032322.14	ENSMUST00000032322	forebrain	ANNOTATED, CDS, coding, INTERNAL, OVCODE, OVEXON	Rybak2015	3.88283	14.7519	1	1	8.14078	4.25795	263.118	0
chr6:137499581-137519516:-	chr6:137499581-137519516:-	Eps8	CIRCexplorer2	1082	9	19935	chr6:137490439-137499581|chr6:137519516-137522152	ENSMUSG00000015766.14	ENSMUST00000058210.12	NA	NA	NA	NA	3.88283	14.7519	1	1	8.14078	4.25795	263.118	0
mmu_circ_0013160	chr6:143029159-143041543:-	5730419I09Rik	circBase	1175	10	12384	chr6:143018073-143029159|chr6:143041543-143047042	ENSMUSG00000030279.15	ENSMUST00000087485.6	ENSMUST00000111758	sy_cyto, cerebellum, P19_exp1_D12, PN_D21, frontal_cortex	ANNOTATED, CDS, coding, INTERNAL, OVCODE, OVEXON	Rybak2015	3.88283	14.7519	1	1	8.14078	4.25795	263.118	0
chr6:143031244-143090685:-	chr6:143031244-143090685:-	C2cd5	CIRCexplorer2	2052	16	59441	chr6:143030876-143031244|chr6:143090685-143099677	ENSMUSG00000030279.15	ENSMUST00000087485.6	NA	NA	NA	NA	3.88283	14.7519	1	1	8.14078	4.25795	263.118	0
chr6:15770213-15770492:+	chr6:15770213-15770492:+	Mdfic	CIRCexplorer2	279	1	279	chr6:15741110-15770213|chr6:15770492-15799617	ENSMUSG00000041390.18	ENSMUST00000101663.9	NA	NA	NA	NA	3.88283	14.7519	1	1	8.14078	4.25795	263.118	0
mmu_circ_0013214	chr6:17491226-17492437:+	Met	circBase	1211	1	1211	chr6:17487845-17491226|chr6:17492437-17513349	ENSMUSG00000009376.15	ENSMUST00000115443.7	ENSMUST00000115443	PN_D14, PN_D28, PN_D07, PN_D21	ANNOTATED, CDS, coding, INTERNAL, OVCODE, OVEXON, UTR5	Rybak2015	3.88283	14.7519	1	1	8.14078	4.25795	263.118	0
mmu_circ_0001444	chr6:17844908-17855028:+	St7	circBase	500	5	10120	chr6:17834776-17844908|chr6:17855028-17886003	ENSMUSG00000029534.17	ENSMUST00000115420.7	NM_022332	mm_head, mm_brain1, PN_D14, sy_cell, cerebellum, hippocampus, sy_snpt, forebrain, PN_D01, P19_exp1_D12, PN_D21, midbrain	ANNOTATED, CDS, coding, INTERNAL	Memczak2013, Rybak2015	3.88283	14.7519	1	1	8.14078	4.25795	263.118	0
chr6:28520144-28531499:+	chr6:28520144-28531499:+	Snd1	CIRCexplorer2	731	6	11355	chr6:28512984-28520144|chr6:28531499-28545484	ENSMUSG00000001424.14	ENSMUST00000164915.7	NA	NA	NA	NA	3.88283	14.7519	1	1	8.14078	4.25795	263.118	0
chr6:29572585-29582309:-	chr6:29572585-29582309:-	Tnpo3	CIRCexplorer2	714	5	9724	chr6:29571127-29572585|chr6:29582309-29586037	ENSMUSG00000012535.14	ENSMUST00000115251.7	NA	NA	NA	NA	3.88283	14.7519	1	1	8.14078	4.25795	263.118	0
chr6:30487374-30492722:-	chr6:30487374-30492722:-	Tmem209	CIRCexplorer2	511	5	5348	chr6:30482985-30487374|chr6:30492722-30494737	ENSMUSG00000029782.19	ENSMUST00000151187.7	NA	NA	NA	NA	3.88283	14.7519	1	1	8.14078	4.25795	263.118	0
mmu_circ_0001456	chr6:31277847-31285120:+	2210408F21Rik	circBase	226	2	7273	chr6:31220519-31277847|chr6:31285120-31328288	ENSMUSG00000087380.7	ENSMUST00000123149.7	NR_040257	mm_brain1, mm_brain2, sy_cyto, sy_cell, PN_D21	ANNOTATED, INTERNAL, ncRNA	Memczak2013, Rybak2015	3.88283	14.7519	1	1	8.14078	4.25795	263.118	0
chr6:35186432-35192038:+	chr6:35186432-35192038:+	Nup205	CIRCexplorer2	871	5	5606	chr6:35183991-35186432|chr6:35192038-35194404	ENSMUSG00000038759.15	ENSMUST00000201374.3	NA	NA	NA	NA	3.88283	14.7519	1	1	8.14078	4.25795	263.118	0
chr6:35191873-35215198:+	chr6:35191873-35215198:+	Nup205	CIRCexplorer2	2318	16	23325	chr6:35190083-35191873|chr6:35215198-35219684	ENSMUSG00000038759.15	ENSMUST00000201374.3	NA	NA	NA	NA	3.88283	14.7519	1	1	8.14078	4.25795	263.118	0
mmu_circ_0013314	chr6:3565515-3571108:+	Ccdc132	circBase	403	3	5593	chr6:3562358-3565515|chr6:3571108-3578793	ENSMUSG00000001376.17	ENSMUST00000001412.16	ENSMUST00000165823	PN_D14	ANNOTATED, INTERNAL, ncRNA, OVCODE, OVEXON	Rybak2015	3.88283	14.7519	1	1	8.14078	4.25795	263.118	0
chr6:38325191-38340355:-	chr6:38325191-38340355:-	Zc3hav1	CIRCexplorer2	1834	6	15164	chr6:38319824-38325191|chr6:38340355-38353914	ENSMUSG00000029826.14	ENSMUST00000114900.7	NA	NA	NA	NA	3.88283	14.7519	1	1	8.14078	4.25795	263.118	0
mmu_circ_0013355	chr6:38440454-38470222:+	Ubn2	circBase	998	6	29768	chr6:38434598-38440454|chr6:38470222-38479063	ENSMUSG00000038538.17	ENSMUST00000160583.7	ENSMUST00000039127	sy_cyto, PN_D14, olfactory_bulb, sy_cell, PN_D07, cerebellum, hippocampus, P19_exp1_D4, frontal_cortex	ANNOTATED, CDS, coding, INTERNAL, OVCODE, OVEXON	Rybak2015	3.88283	14.7519	1	1	8.14078	4.25795	263.118	0
chr6:38440454-38487150:+	chr6:38440454-38487150:+	Ubn2	CIRCexplorer2	1599	12	46696	chr6:38434598-38440454|chr6:38487150-38490383	ENSMUSG00000038538.17	ENSMUST00000160583.7	NA	NA	NA	NA	3.88283	14.7519	1	1	8.14078	4.25795	263.118	0
chr6:38570509-38603468:+	chr6:38570509-38603468:+	Luc7l2	CIRCexplorer2	940	8	32959	chr6:38551908-38570509|chr6:38603468-38608152	ENSMUSG00000029823.16	ENSMUST00000057692.10	NA	NA	NA	NA	3.88283	14.7519	1	1	8.14078	4.25795	263.118	0
chr6:38743075-38747997:-	chr6:38743075-38747997:-	Hipk2	CIRCexplorer2	516	4	4922	chr6:38737520-38743075|chr6:38747997-38818229	ENSMUSG00000061436.15	ENSMUST00000161779.7	NA	NA	NA	NA	3.88283	14.7519	1	1	8.14078	4.25795	263.118	0
mmu_circ_0013413	chr6:47540676-47558294:-	Ezh2	circBase	1590	12	17618	chr6:47533837-47540676|chr6:47558294-47576535	ENSMUSG00000029687.16	ENSMUST00000081721.12	ENSMUST00000114618	forebrain, PN_D01, midbrain	ANNOTATED, CDS, coding, INTERNAL, OVCODE, OVERLAPTX, OVEXON	Rybak2015	3.88283	14.7519	1	1	8.14078	4.25795	263.118	0
mmu_circ_0001472	chr6:47576562-47577667:-	Ezh2	circBase	226	2	1105	chr6:47558294-47576562|chr6:47577667-47594893	ENSMUSG00000029687.16	ENSMUST00000114618.7	NM_001146689	mm_ES, mm_head, hippocampus, forebrain, P19_exp1_D12, hindbrain, P19_exp2_D4	ANNOTATED, CDS, coding, INTERNAL, OVCODE, OVEXON, UTR5	Memczak2013, Rybak2015	3.88283	14.7519	1	1	8.14078	4.25795	263.118	0
chr6:50158681-50163649:+	chr6:50158681-50163649:+	Mpp6	CIRCexplorer2	531	3	4968	chr6:50145892-50158681|chr6:50163649-50176876	ENSMUSG00000038388.14	ENSMUST00000166318.7	NA	NA	NA	NA	3.88283	14.7519	1	1	8.14078	4.25795	263.118	0
chr6:50344873-50370358:-	chr6:50344873-50370358:-	Osbpl3	CIRCexplorer2	1074	8	25485	chr6:50336345-50344873|chr6:50370358-50382789	ENSMUSG00000029822.15	ENSMUST00000114468.8	NA	NA	NA	NA	3.88283	14.7519	1	1	8.14078	4.25795	263.118	0
mmu_circ_0013444	chr6:53604461-53610532:+	Creb5	circBase	238	2	6071	chr6:53447718-53604461|chr6:53610532-53680935	ENSMUSG00000053007.9	ENSMUST00000203528.2	ENSMUST00000047450	PN_D01	ANNOTATED, CDS, coding, INTERNAL, OVCODE, OVEXON	Rybak2015	3.88283	14.7519	1	1	8.14078	4.25795	263.118	0
chr6:58854872-58860412:+	chr6:58854872-58860412:+	Herc3	CIRCexplorer2	843	6	5540	chr6:58843858-58854872|chr6:58860412-58862972	ENSMUSG00000029804.16	ENSMUST00000031823.11	NA	NA	NA	NA	3.88283	14.7519	1	1	8.14078	4.25795	263.118	0
mmu_circ_0013480	chr6:58887407-58894624:+	Herc3	circBase	632	5	7217	chr6:58885157-58887407|chr6:58894624-58903243	ENSMUSG00000029804.16	ENSMUST00000031823.11	ENSMUST00000041401	PN_D28	ANNOTATED, CDS, coding, INTERNAL, OVCODE, OVEXON	Rybak2015	3.88283	14.7519	1	1	8.14078	4.25795	263.118	0
chr6:71912875-71917849:+	chr6:71912875-71917849:+	Polr1a	CIRCexplorer2	463	3	4974	chr6:71909239-71912875|chr6:71917849-71920441	ENSMUSG00000049553.11	ENSMUST00000206556.1	NA	NA	NA	NA	3.88283	14.7519	1	1	8.14078	4.25795	263.118	0
mmu_circ_0001484	chr6:72128263-72132163:+	St3gal5	circBase	236	2	3900	chr6:72097782-72128263|chr6:72132163-72142139	ENSMUSG00000056091.12	ENSMUST00000069994.10	NM_001035228	mm_ES, mm_brain1, sy_cyto, cerebellum, hippocampus, forebrain, PN_D21, P19_exp2_D4, frontal_cortex	ANNOTATED, CDS, coding, INTERNAL	Memczak2013, Rybak2015	3.88283	14.7519	1	1	8.14078	4.25795	263.118	0
chr6:83385984-83404824:-	chr6:83385984-83404824:-	Tet3	CIRCexplorer2	2249	2	18840	chr6:83379965-83385984|chr6:83404824-83441216	ENSMUSG00000034832.15	ENSMUST00000089622.10	NA	NA	NA	NA	3.88283	14.7519	1	1	8.14078	4.25795	263.118	0
chr6:83402666-83441273:-	chr6:83402666-83441273:-	Tet3	CIRCexplorer2	2215	2	38607	chr6:83386075-83402666|chr6:83441273-83441549	ENSMUSG00000034832.15	ENSMUST00000089622.10	NA	NA	NA	NA	3.88283	14.7519	1	1	8.14078	4.25795	263.118	0
mmu_circ_0013571	chr6:86443726-86465963:+	C87436	circBase	1777	8	22237	chr6:86438487-86443726|chr6:86465963-86469745	ENSMUSG00000046679.16	ENSMUST00000050497.13	ENSMUST00000141972	midbrain	ANNOTATED, CDS, coding, INTERNAL, OVCODE, OVEXON, UTR3, UTR5	Rybak2015	3.88283	14.7519	1	1	8.14078	4.25795	263.118	0
chr6:87054600-87056202:+	chr6:87054600-87056202:+	Gfpt1	CIRCexplorer2	185	2	1602	chr6:87053858-87054600|chr6:87056202-87057629	ENSMUSG00000029992.14	ENSMUST00000113658.7	NA	NA	NA	NA	3.88283	14.7519	1	1	8.14078	4.25795	263.118	0
chr6:87819556-87819643:-	chr6:87819556-87819643:-	Gm45140	CIRCexplorer2	87	1	87	chr6:87794797-87819556|chr6:87819643-87821507	ENSMUSG00000107928.1	ENSMUST00000204169.1	NA	NA	NA	NA	3.88283	14.7519	1	1	8.14078	4.25795	263.118	0
chr7:101398295-101409354:+	chr7:101398295-101409354:+	Arap1	CIRCexplorer2	1850	16	11059	chr7:101396195-101398295|chr7:101409354-101410919	ENSMUSG00000032812.18	ENSMUST00000107010.8	NA	NA	NA	NA	3.88283	14.7519	1	1	8.14078	4.25795	263.118	0
chr7:105733999-105734453:-	chr7:105733999-105734453:-	Rrp8	CIRCexplorer2	454	1	454	chr7:105733897-105733999|chr7:105734453-105734689	ENSMUSG00000030888.14	ENSMUST00000033179.13	NA	NA	NA	NA	3.88283	14.7519	1	1	8.14078	4.25795	263.118	0
mmu_circ_0013749	chr7:109552974-109557461:-	St5	circBase	1388	2	4487	chr7:109545228-109552974|chr7:109557461-109570006	ENSMUSG00000031024.13	ENSMUST00000079282.7	ENSMUST00000077909	cerebellum, hippocampus	ANNOTATED, CDS, coding, INTERNAL, OVCODE, OVEXON	Rybak2015	3.88283	14.7519	1	1	8.14078	4.25795	263.118	0
chr7:109914720-109927014:-	chr7:109914720-109927014:-	Dennd5a	CIRCexplorer2	1334	7	12294	chr7:109912067-109914720|chr7:109927014-109933612	ENSMUSG00000035901.14	ENSMUST00000106722.1	NA	NA	NA	NA	3.88283	14.7519	1	1	8.14078	4.25795	263.118	0
chr7:110135637-110139707:+	chr7:110135637-110139707:+	Wee1	CIRCexplorer2	403	3	4070	chr7:110134850-110135637|chr7:110139707-110141955	ENSMUSG00000031016.9	ENSMUST00000033326.9	NA	NA	NA	NA	3.88283	14.7519	1	1	8.14078	4.25795	263.118	0
chr7:112101737-112102519:+	chr7:112101737-112102519:+	Usp47	CIRCexplorer2	257	2	782	chr7:112093486-112101737|chr7:112102519-112103949	ENSMUSG00000059263.9	ENSMUST00000106653.3	NA	NA	NA	NA	3.88283	14.7519	1	1	8.14078	4.25795	263.118	0
chr7:113322679-113351938:-	chr7:113322679-113351938:-	Btbd10	CIRCexplorer2	1174	7	29259	chr7:113316739-113322679|chr7:113351938-113364904	ENSMUSG00000038187.14	ENSMUST00000047091.13	NA	NA	NA	NA	3.88283	14.7519	1	1	8.14078	4.25795	263.118	0
chr7:114240624-114245516:-	chr7:114240624-114245516:-	Copb1	CIRCexplorer2	231	2	4892	chr7:114238469-114240624|chr7:114245516-114246727	ENSMUSG00000030754.9	ENSMUST00000033012.8	NA	NA	NA	NA	3.88283	14.7519	1	1	8.14078	4.25795	263.118	0
chr7:120879813-120886787:+	chr7:120879813-120886787:+	Eef2k	CIRCexplorer2	823	6	6974	chr7:120876492-120879813|chr7:120886787-120887858	ENSMUSG00000035064.17	ENSMUST00000047875.15	NA	NA	NA	NA	3.88283	14.7519	1	1	8.14078	4.25795	263.118	0
chr7:123464188-123465323:+	chr7:123464188-123465323:+	Aqp8	CIRCexplorer2	342	2	1135	chr7:123462818-123464188|chr7:123465323-123466585	ENSMUSG00000030762.11	ENSMUST00000033023.9	NA	NA	NA	NA	3.88283	14.7519	1	1	8.14078	4.25795	263.118	0
chr7:127595845-127597542:+	chr7:127595845-127597542:+	Rnf40	CIRCexplorer2	1157	6	1697	chr7:127594742-127595845|chr7:127597542-127600305	ENSMUSG00000030816.8	ENSMUST00000205694.1	NA	NA	NA	NA	3.88283	14.7519	1	1	8.14078	4.25795	263.118	0
chr7:128114735-128116846:+	chr7:128114735-128116846:+	Itgam	CIRCexplorer2	679	7	2111	chr7:128113897-128114735|chr7:128116846-128117305	ENSMUSG00000030786.18	ENSMUST00000064821.13	NA	NA	NA	NA	3.88283	14.7519	1	1	8.14078	4.25795	263.118	0
mmu_circ_0013917	chr7:128679716-128690698:+	Inpp5f	circBase	518	4	10982	chr7:128678117-128679716|chr7:128690698-128691751	ENSMUSG00000042105.18	ENSMUST00000043138.12	ENSMUST00000043138	cerebellum, forebrain, hindbrain	ANNOTATED, CDS, coding, INTERNAL, OVCODE, OVEXON	Rybak2015	3.88283	14.7519	1	1	8.14078	4.25795	263.118	0
chr7:129599024-129603185:+	chr7:129599024-129603185:+	Wdr11	CIRCexplorer2	515	3	4161	chr7:129593087-129599024|chr7:129603185-129605077	ENSMUSG00000042055.13	ENSMUST00000084519.6	NA	NA	NA	NA	3.88283	14.7519	1	1	8.14078	4.25795	263.118	0
chr7:132949584-132971339:+	chr7:132949584-132971339:+	Zranb1	CIRCexplorer2	1193	3	21755	chr7:132931545-132949584|chr7:132971339-132972689	ENSMUSG00000030967.15	ENSMUST00000106157.7	NA	NA	NA	NA	3.88283	14.7519	1	1	8.14078	4.25795	263.118	0
mmu_circ_0001643	chr7:133025712-133081860:-	Ctbp2	circBase	264	2	56148	chr7:132999345-133025712|chr7:133081860-133123140	ENSMUSG00000030970.16	ENSMUST00000033269.14	NM_009980	mm_ES, mm_head, mm_brain1, PN_D14, olfactory_bulb, PN_D28, cerebellum, hippocampus, sy_snpt, hindbrain, P19_exp2_D12, PN_D21, P19_exp1_D0	ANNOTATED, CDS, coding, INTERNAL, UTR5	Memczak2013, Rybak2015	3.88283	14.7519	1	1	8.14078	4.25795	263.118	0
chr7:133759399-133759913:-	chr7:133759399-133759913:-	Dhx32	CIRCexplorer2	514	1	514	chr7:133749036-133759399|chr7:133759913-133776601	ENSMUSG00000030986.13	ENSMUST00000033290.11	NA	NA	NA	NA	3.88283	14.7519	1	1	8.14078	4.25795	263.118	0
chr7:142376832-142377170:-	chr7:142376832-142377170:-	AC034099.1	CIRCexplorer2	244	2	338	chr7:142376738-142376832|chr7:142377170-142377332	ENSMUSG00000110040.1	ENSMUST00000209263.1	NA	NA	NA	NA	3.88283	14.7519	1	1	8.14078	4.25795	263.118	0
chr7:16280597-16280941:-	chr7:16280597-16280941:-	Ccdc9	CIRCexplorer2	258	2	344	chr7:16278538-16280597|chr7:16280941-16282356	ENSMUSG00000041375.18	ENSMUST00000118976.8	NA	NA	NA	NA	3.88283	14.7519	1	1	8.14078	4.25795	263.118	0
chr7:16366806-16370460:-	chr7:16366806-16370460:-	Sae1	CIRCexplorer2	417	3	3654	chr7:16359141-16366806|chr7:16370460-16378364	ENSMUSG00000052833.9	ENSMUST00000211741.1	NA	NA	NA	NA	3.88283	14.7519	1	1	8.14078	4.25795	263.118	0
mmu_circ_0014058	chr7:19533963-19537467:-	Lrrc68	circBase	785	7	3504	chr7:19533059-19533963|chr7:19537467-19561810	ENSMUSG00000051403.9	ENSMUST00000058444.9	ENSMUST00000058444	forebrain, hindbrain	ANNOTATED, CDS, coding, INTERNAL, OVCODE, OVEXON	Rybak2015	3.88283	14.7519	1	1	8.14078	4.25795	263.118	0
chr7:25231833-25233911:-	chr7:25231833-25233911:-	Gsk3a	CIRCexplorer2	326	3	2078	chr7:25231741-25231833|chr7:25233911-25235552	ENSMUSG00000057177.12	ENSMUST00000071739.11	NA	NA	NA	NA	3.88283	14.7519	1	1	8.14078	4.25795	263.118	0
chr7:25748322-25750990:-	chr7:25748322-25750990:-	Hnrnpul1	CIRCexplorer2	280	2	2668	chr7:25746421-25748322|chr7:25750990-25754340	ENSMUSG00000040725.13	ENSMUST00000206832.1	NA	NA	NA	NA	3.88283	14.7519	1	1	8.14078	4.25795	263.118	0
chr7:28977200-28977990:-	chr7:28977200-28977990:-	Eif3k	CIRCexplorer2	196	2	790	chr7:28974669-28977200|chr7:28977990-28980443	ENSMUSG00000053565.10	ENSMUST00000066070.6	NA	NA	NA	NA	3.88283	14.7519	1	1	8.14078	4.25795	263.118	0
mmu_circ_0014151	chr7:34353389-34371184:-	Lsm14a	circBase	848	6	17795	chr7:34351517-34353389|chr7:34371184-34375228	ENSMUSG00000066568.12	ENSMUST00000085585.11	ENSMUST00000085585	PN_D14, cerebellum, sy_snpt, forebrain, PN_D01, hindbrain, P19_exp2_D12, PN_D21, frontal_cortex	ANNOTATED, CDS, coding, INTERNAL, OVCODE, OVEXON	Rybak2015	3.88283	14.7519	1	1	8.14078	4.25795	263.118	0
chr7:55871858-55893245:+	chr7:55871858-55893245:+	Cyfip1	CIRCexplorer2	1360	12	21387	chr7:55842307-55871858|chr7:55893245-55894980	ENSMUSG00000030447.15	ENSMUST00000032629.15	NA	NA	NA	NA	3.88283	14.7519	1	1	8.14078	4.25795	263.118	0
chr7:55886725-55908564:+	chr7:55886725-55908564:+	Cyfip1	CIRCexplorer2	1688	13	21839	chr7:55879181-55886725|chr7:55908564-55913439	ENSMUSG00000030447.15	ENSMUST00000032629.15	NA	NA	NA	NA	3.88283	14.7519	1	1	8.14078	4.25795	263.118	0
mmu_circ_0001570	chr7:56097376-56098486:+	Herc2	circBase	341	2	1110	chr7:56094438-56097376|chr7:56098486-56100078	ENSMUSG00000030451.15	ENSMUST00000076226.12	NM_010418	mm_head, mm_brain1, PN_D14, PN_D07, cerebellum, hindbrain, midbrain, frontal_cortex, P19_exp1_D0	ANNOTATED, CDS, coding, INTERNAL	Memczak2013, Rybak2015	3.88283	14.7519	1	1	8.14078	4.25795	263.118	0
mmu_circ_0001580	chr7:66125241-66125737:+	Chsy1	circBase	496	1	496	chr7:66110227-66125241|chr7:66125737-66170831	ENSMUSG00000032640.10	ENSMUST00000036372.7	NM_001081163	mm_ES, mm_head, PN_D14, olfactory_bulb, PN_D28, PN_D07, cerebellum, P19_exp1_D2, P19_exp1_D4, sy_snpt, forebrain, PN_D01, hindbrain, PN_D21, midbrain	ANNOTATED, CDS, coding, INTERNAL, OVCODE, OVEXON	Memczak2013, Rybak2015	3.88283	14.7519	1	1	8.14078	4.25795	263.118	0
chr7:73519476-73519708:-	chr7:73519476-73519708:-	Chd2	CIRCexplorer2	232	1	232	chr7:73515812-73519476|chr7:73519708-73540771	ENSMUSG00000078671.11	ENSMUST00000169922.8	NA	NA	NA	NA	3.88283	14.7519	1	1	8.14078	4.25795	263.118	0
chr7:80368213-80368977:-	chr7:80368213-80368977:-	Man2a2	CIRCexplorer2	575	3	764	chr7:80367824-80368213|chr7:80368977-80369592	ENSMUSG00000038886.10	ENSMUST00000098346.4	NA	NA	NA	NA	3.88283	14.7519	1	1	8.14078	4.25795	263.118	0
mmu_circ_0014428	chr7:80720868-80728085:-	Iqgap1	circBase	963	7	7217	chr7:80717119-80720868|chr7:80728085-80728848	ENSMUSG00000030536.10	ENSMUST00000167377.2	ENSMUST00000032751	forebrain	ANNOTATED, CDS, coding, INTERNAL, OVCODE, OVEXON	Rybak2015	3.88283	14.7519	1	1	8.14078	4.25795	263.118	0
chr7:90169181-90172340:+	chr7:90169181-90172340:+	Picalm	CIRCexplorer2	313	3	3159	chr7:90165616-90169181|chr7:90172340-90173033	ENSMUSG00000039361.11	ENSMUST00000207225.1	NA	NA	NA	NA	3.88283	14.7519	1	1	8.14078	4.25795	263.118	0
chr7:90169181-90177603:+	chr7:90169181-90177603:+	Picalm	CIRCexplorer2	806	8	8422	chr7:90165616-90169181|chr7:90177603-90189149	ENSMUSG00000039361.11	ENSMUST00000207225.1	NA	NA	NA	NA	3.88283	14.7519	1	1	8.14078	4.25795	263.118	0
chr7:90169181-90182368:+	chr7:90169181-90182368:+	Picalm	CIRCexplorer2	956	9	13187	chr7:90165616-90169181|chr7:90182368-90189149	ENSMUSG00000039361.11	ENSMUST00000207484.1	NA	NA	NA	NA	3.88283	14.7519	1	1	8.14078	4.25795	263.118	0
chr7:92645989-92649575:-	chr7:92645989-92649575:-	Pcf11	CIRCexplorer2	695	6	3586	chr7:92644777-92645989|chr7:92649575-92653149	ENSMUSG00000041328.16	ENSMUST00000119954.8	NA	NA	NA	NA	3.88283	14.7519	1	1	8.14078	4.25795	263.118	0
mmu_circ_0013673	chr7:97023617-97040036:+	Nars2	circBase	475	5	16419	chr7:97002892-97023617|chr7:97040036-97057447	ENSMUSG00000018995.12	ENSMUST00000044466.11	ENSMUST00000044466	PN_D14, olfactory_bulb, hippocampus, forebrain, hindbrain, PN_D21, frontal_cortex	ANNOTATED, CDS, coding, INTERNAL, OVCODE, OVEXON	Rybak2015	3.88283	14.7519	1	1	8.14078	4.25795	263.118	0
mmu_circ_0013689	chr7:98610666-98637520:-	2210018M11Rik	circBase	1623	8	26854	chr7:98602747-98610666|chr7:98637520-98641492	ENSMUSG00000035401.9	ENSMUST00000205276.1	ENSMUST00000038359	sy_cyto	ANNOTATED, CDS, coding, INTERNAL, OVCODE, OVEXON	Rybak2015	3.88283	14.7519	1	1	8.14078	4.25795	263.118	0
mmu_circ_0013691	chr7:98626465-98637520:-	2210018M11Rik	circBase	792	3	11055	chr7:98621540-98626465|chr7:98637520-98641492	ENSMUSG00000035401.9	ENSMUST00000205276.1	ENSMUST00000038359	forebrain, PN_D01, hindbrain	ANNOTATED, CDS, coding, INTERNAL, OVCODE, OVEXON	Rybak2015	3.88283	14.7519	1	1	8.14078	4.25795	263.118	0
mmu_circ_0014504	chr8:105240840-105248786:+	D230025D16Rik	circBase	556	6	7946	chr8:105240072-105240840|chr8:105248786-105249418	ENSMUSG00000031889.9	ENSMUST00000034361.9	ENSMUST00000156561	forebrain	ANNOTATED, INTERNAL, ncRNA, OVCODE, OVEXON	Rybak2015	3.88283	14.7519	1	1	8.14078	4.25795	263.118	0
mmu_circ_0014509	chr8:105663753-105666792:+	Ctcf	circBase	1095	3	3039	chr8:105643632-105663753|chr8:105666792-105670230	ENSMUSG00000005698.15	ENSMUST00000005841.15	ENSMUST00000005841	forebrain	ANNOTATED, CDS, coding, INTERNAL, OVCODE, OVEXON, UTR5	Rybak2015	3.88283	14.7519	1	1	8.14078	4.25795	263.118	0
chr8:106033722-106050466:+	chr8:106033722-106050466:+	Dus2	CIRCexplorer2	774	8	16744	chr8:106031741-106033722|chr8:106050466-106051801	ENSMUSG00000031901.12	ENSMUST00000034375.10	NA	NA	NA	NA	3.88283	14.7519	1	1	8.14078	4.25795	263.118	0
mmu_circ_0014522	chr8:106078603-106083973:+	Nfatc3	circBase	1301	2	5370	chr8:106058918-106078603|chr8:106083973-106092031	ENSMUSG00000031902.10	ENSMUST00000212936.1	ENSMUST00000109308	forebrain	ANNOTATED, CDS, coding, INTERNAL, OVCODE, OVEXON	Rybak2015	3.88283	14.7519	1	1	8.14078	4.25795	263.118	0
chr8:106096163-106104151:+	chr8:106096163-106104151:+	Nfatc3	CIRCexplorer2	497	4	7988	chr8:106092231-106096163|chr8:106104151-106108124	ENSMUSG00000031902.10	ENSMUST00000212742.1	NA	NA	NA	NA	3.88283	14.7519	1	1	8.14078	4.25795	263.118	0
mmu_circ_0014538	chr8:108674241-108682562:+	Zfhx3	circBase	617	3	8321	chr8:108638083-108674241|chr8:108682562-108686717	ENSMUSG00000038872.10	ENSMUST00000221237.1		sy_cell, hindbrain, midbrain	INTERGENIC	Rybak2015	3.88283	14.7519	1	1	8.14078	4.25795	263.118	0
chr8:109675375-109683778:-	chr8:109675375-109683778:-	Ist1	CIRCexplorer2	910	8	8403	chr8:109672641-109675375|chr8:109683778-109693183	ENSMUSG00000031729.6	ENSMUST00000034164.5	NA	NA	NA	NA	3.88283	14.7519	1	1	8.14078	4.25795	263.118	0
chr8:109802946-109819042:+	chr8:109802946-109819042:+	Ap1g1	CIRCexplorer2	329	2	16096	chr8:109778962-109802946|chr8:109819042-109826593	ENSMUSG00000031731.16	ENSMUST00000093157.12	NA	NA	NA	NA	3.88283	14.7519	1	1	8.14078	4.25795	263.118	0
mmu_circ_0014562	chr8:110820706-110821590:-	Sf3b3	circBase	278	2	884	chr8:110817718-110820706|chr8:110821590-110823374	ENSMUSG00000033732.10	ENSMUST00000042012.6	ENSMUST00000042012	PN_D14, cerebellum, sy_snpt, forebrain	ANNOTATED, CDS, coding, INTERNAL, OVCODE, OVEXON	Rybak2015	3.88283	14.7519	1	1	8.14078	4.25795	263.118	0
mmu_circ_0014590	chr8:111830869-111845211:-	Cfdp1	circBase	574	4	14342	chr8:111779409-111830869|chr8:111845211-111854143	ENSMUSG00000031954.6	ENSMUST00000034432.6	ENSMUST00000034432	PN_D07, cerebellum, P19_exp1_D12, PN_D21	ANNOTATED, CDS, coding, INTERNAL, OVCODE, OVEXON	Rybak2015	3.88283	14.7519	1	1	8.14078	4.25795	263.118	0
mmu_circ_0014607	chr8:114444467-114489004:+	Wwox	circBase	409	4	44537	chr8:114439878-114444467|chr8:114489004-114679786	ENSMUSG00000004637.15	ENSMUST00000004756.13	ENSMUST00000004756	hindbrain	ANNOTATED, CDS, coding, INTERNAL, OVCODE, OVEXON	Rybak2015	3.88283	14.7519	1	1	8.14078	4.25795	263.118	0
chr8:117577822-117586565:+	chr8:117577822-117586565:+	Plcg2	CIRCexplorer2	702	6	8743	chr8:117573989-117577822|chr8:117586565-117589263	ENSMUSG00000034330.10	ENSMUST00000081232.8	NA	NA	NA	NA	3.88283	14.7519	1	1	8.14078	4.25795	263.118	0
chr8:119531048-119538960:-	chr8:119531048-119538960:-	Mbtps1	CIRCexplorer2	602	5	7912	chr8:119529068-119531048|chr8:119538960-119541584	ENSMUSG00000031835.16	ENSMUST00000098362.10	NA	NA	NA	NA	3.88283	14.7519	1	1	8.14078	4.25795	263.118	0
mmu_circ_0001730	chr8:120553583-120553802:+	Gse1	circBase	219	1	219	chr8:120489151-120553583|chr8:120553802-120562625	ENSMUSG00000031822.20	ENSMUST00000034279.15	NM_001145896	mm_brain1, mm_brain2, hippocampus	ANNOTATED, CDS, coding, INTERNAL	Memczak2013, Rybak2015	3.88283	14.7519	1	1	8.14078	4.25795	263.118	0
chr8:121991527-122007791:+	chr8:121991527-122007791:+	Banp	CIRCexplorer2	817	6	16264	chr8:121978754-121991527|chr8:122007791-122020518	ENSMUSG00000025316.16	ENSMUST00000093078.12	NA	NA	NA	NA	3.88283	14.7519	1	1	8.14078	4.25795	263.118	0
chr8:123388564-123391674:+	chr8:123388564-123391674:+	Tcf25	CIRCexplorer2	408	4	3110	chr8:123384414-123388564|chr8:123391674-123392921	ENSMUSG00000001472.17	ENSMUST00000212571.1	NA	NA	NA	NA	3.88283	14.7519	1	1	8.14078	4.25795	263.118	0
chr8:123480348-123501709:+	chr8:123480348-123501709:+	Afg3l1	CIRCexplorer2	2013	15	21361	chr8:123478047-123480348|chr8:123501709-123501847	ENSMUSG00000031967.15	ENSMUST00000001520.12	NA	NA	NA	NA	3.88283	14.7519	1	1	8.14078	4.25795	263.118	0
chr8:124535398-124537909:+	chr8:124535398-124537909:+	Cog2	CIRCexplorer2	252	2	2511	chr8:124533393-124535398|chr8:124537909-124540972	ENSMUSG00000031979.17	ENSMUST00000034460.10	NA	NA	NA	NA	3.88283	14.7519	1	1	8.14078	4.25795	263.118	0
chr8:13914943-13929440:+	chr8:13914943-13929440:+	Fbxo25	CIRCexplorer2	664	6	14497	chr8:13907863-13914943|chr8:13929440-13931184	ENSMUSG00000038365.8	ENSMUST00000209913.1	NA	NA	NA	NA	3.88283	14.7519	1	1	8.14078	4.25795	263.118	0
mmu_circ_0001663	chr8:18668945-18689059:+	Mcph1	circBase	279	3	20114	chr8:18641665-18668945|chr8:18689059-18788238	ENSMUSG00000039842.15	ENSMUST00000039412.14	NM_173189	mm_ES, forebrain, hindbrain, midbrain	ANNOTATED, CDS, coding, INTERNAL	Memczak2013, Rybak2015	3.88283	14.7519	1	1	8.14078	4.25795	263.118	0
mmu_circ_0014728	chr8:22535018-22540445:+	Slc20a2	circBase	781	3	5427	chr8:22476925-22535018|chr8:22540445-22545503	ENSMUSG00000037656.9	ENSMUST00000067786.8	ENSMUST00000067786	cerebellum, forebrain, PN_D21	ANNOTATED, CDS, coding, INTERNAL, OVCODE, OVEXON, UTR5	Rybak2015	3.88283	14.7519	1	1	8.14078	4.25795	263.118	0
mmu_circ_0001664	chr8:22535018-22545600:+	Slc20a2	circBase	878	4	10582	chr8:22476925-22535018|chr8:22545600-22558941	ENSMUSG00000037656.9	ENSMUST00000067786.8	NM_011394	mm_brain1, mm_brain2, cerebellum, hippocampus, forebrain, midbrain, P19_exp2_D4	ANNOTATED, CDS, coding, INTERNAL, UTR5	Memczak2013, Rybak2015	3.88283	14.7519	1	1	8.14078	4.25795	263.118	0
mmu_circ_0001667	chr8:25792156-25793792:+	Lsm1	circBase	185	2	1636	chr8:25785717-25792156|chr8:25793792-25801927	ENSMUSG00000037296.7	ENSMUST00000038421.7	NM_026032	mm_ES, frontal_cortex	ANNOTATED, CDS, coding, INTERNAL	Memczak2013, Rybak2015	3.88283	14.7519	1	1	8.14078	4.25795	263.118	0
chr8:25818545-25840075:-	chr8:25818545-25840075:-	Ash2l	CIRCexplorer2	1528	13	21530	chr8:25817663-25818545|chr8:25840075-25840581	ENSMUSG00000031575.18	ENSMUST00000068892.14	NA	NA	NA	NA	3.88283	14.7519	1	1	8.14078	4.25795	263.118	0
mmu_circ_0014758	chr8:26007186-26013555:-	Fnta	circBase	433	4	6369	chr8:26004564-26007186|chr8:26013555-26015380	ENSMUSG00000015994.10	ENSMUST00000016138.10	ENSMUST00000016138	PN_D14, forebrain, PN_D21, midbrain, P19_exp2_D4, frontal_cortex	ANNOTATED, CDS, coding, INTERNAL, OVCODE, OVEXON	Rybak2015	3.88283	14.7519	1	1	8.14078	4.25795	263.118	0
mmu_circ_0014792	chr8:33735733-33762103:+	Gtf2e2	circBase	650	5	26370	chr8:33731988-33735733|chr8:33762103-33775943	ENSMUSG00000031585.13	ENSMUST00000170705.7	ENSMUST00000171010	PN_D01, P19_exp1_D12	ANNOTATED, CDS, coding, INTERNAL, OVCODE, OVERLAPTX, OVEXON, UTR5	Rybak2015	3.88283	14.7519	1	1	8.14078	4.25795	263.118	0
chr8:41267186-41276152:+	chr8:41267186-41276152:+	Pcm1	CIRCexplorer2	1260	7	8966	chr8:41261181-41267186|chr8:41276152-41279750	ENSMUSG00000031592.10	ENSMUST00000045218.8	NA	NA	NA	NA	3.88283	14.7519	1	1	8.14078	4.25795	263.118	0
chr8:41285964-41288821:+	chr8:41285964-41288821:+	Pcm1	CIRCexplorer2	755	4	2857	chr8:41283746-41285964|chr8:41288821-41290720	ENSMUSG00000031592.10	ENSMUST00000045218.8	NA	NA	NA	NA	3.88283	14.7519	1	1	8.14078	4.25795	263.118	0
chr8:4349605-4357689:+	chr8:4349605-4357689:+	Ccl25	CIRCexplorer2	501	5	8084	chr8:4327893-4349605|chr8:4357689-4359481	ENSMUSG00000023235.14	ENSMUST00000127460.7	NA	NA	NA	NA	3.88283	14.7519	1	1	8.14078	4.25795	263.118	0
mmu_circ_0001683	chr8:67904116-67908889:-	Psd3	circBase	460	4	4773	chr8:67901810-67904116|chr8:67908889-67960386	ENSMUSG00000030465.19	ENSMUST00000093469.10	NM_030263	mm_head, mm_brain1, PN_D14, PN_D28, PN_D07, cerebellum, hippocampus, P19_exp1_D2, P19_exp1_D4, sy_snpt, forebrain, PN_D01, P19_exp1_D12, P19_exp2_D12, PN_D21, P19_exp2_D4, frontal_cortex	ANNOTATED, CDS, coding, INTERNAL	Memczak2013, Rybak2015	3.88283	14.7519	1	1	8.14078	4.25795	263.118	0
chr8:70391201-70400704:-	chr8:70391201-70400704:-	Crtc1	CIRCexplorer2	875	6	9503	chr8:70388161-70391201|chr8:70400704-70402430	ENSMUSG00000003575.13	ENSMUST00000076615.5	NA	NA	NA	NA	3.88283	14.7519	1	1	8.14078	4.25795	263.118	0
chr8:77277147-77384796:-	chr8:77277147-77384796:-	Arhgap10	CIRCexplorer2	911	9	107649	chr8:77259209-77277147|chr8:77384796-77388653	ENSMUSG00000037148.8	ENSMUST00000076316.5	NA	NA	NA	NA	3.88283	14.7519	1	1	8.14078	4.25795	263.118	0
mmu_circ_0014982	chr8:77344639-77351672:-	Arhgap10	circBase	325	3	7033	chr8:77310881-77344639|chr8:77351672-77358546	ENSMUSG00000037148.8	ENSMUST00000076316.5	ENSMUST00000076316	olfactory_bulb, cerebellum, frontal_cortex	ANNOTATED, CDS, coding, INTERNAL, OVCODE, OVEXON	Rybak2015	3.88283	14.7519	1	1	8.14078	4.25795	263.118	0
chr8:77382724-77420747:-	chr8:77382724-77420747:-	Arhgap10	CIRCexplorer2	742	8	38023	chr8:77365160-77382724|chr8:77420747-77426329	ENSMUSG00000037148.8	ENSMUST00000076316.5	NA	NA	NA	NA	3.88283	14.7519	1	1	8.14078	4.25795	263.118	0
chr8:79707233-79708552:-	chr8:79707233-79708552:-	Abce1	CIRCexplorer2	216	2	1319	chr8:79703101-79707233|chr8:79708552-79711542	ENSMUSG00000058355.8	ENSMUST00000080536.7	NA	NA	NA	NA	3.88283	14.7519	1	1	8.14078	4.25795	263.118	0
mmu_circ_0015017	chr8:80784626-80800395:-	Gab1	circBase	1516	5	15769	chr8:80776250-80784626|chr8:80800395-80879531	ENSMUSG00000031714.9	ENSMUST00000210676.1	ENSMUST00000034150	PN_D14, olfactory_bulb, PN_D28, PN_D07, cerebellum, forebrain, PN_D01, hindbrain, PN_D21, midbrain, P19_exp2_D4	ANNOTATED, CDS, coding, INTERNAL, OVCODE, OVEXON	Rybak2015	3.88283	14.7519	1	1	8.14078	4.25795	263.118	0
chr8:81856691-81890783:+	chr8:81856691-81890783:+	Inpp4b	CIRCexplorer2	265	3	34092	chr8:81844506-81856691|chr8:81890783-81902725	ENSMUSG00000037940.17	ENSMUST00000213285.1	NA	NA	NA	NA	3.88283	14.7519	1	1	8.14078	4.25795	263.118	0
chr8:84556703-84581351:+	chr8:84556703-84581351:+	Cacna1a	CIRCexplorer2	2063	10	24648	chr8:84553329-84556703|chr8:84581351-84583558	ENSMUSG00000034656.17	ENSMUST00000121390.7	NA	NA	NA	NA	3.88283	14.7519	1	1	8.14078	4.25795	263.118	0
chr8:88660538-88665513:+	chr8:88660538-88665513:+	Nod2	CIRCexplorer2	1988	2	4975	chr8:88653331-88660538|chr8:88665513-88670410	ENSMUSG00000055994.15	ENSMUST00000054324.14	NA	NA	NA	NA	3.88283	14.7519	1	1	8.14078	4.25795	263.118	0
mmu_circ_0001715	chr8:91441662-91474452:+	Fto	circBase	368	3	32790	chr8:91409841-91441662|chr8:91474452-91485158	ENSMUSG00000055932.15	ENSMUST00000069718.14	NM_011936	mm_head, mm_brain1	ANNOTATED, CDS, coding, INTERNAL	Memczak2013	3.88283	14.7519	1	1	8.14078	4.25795	263.118	0
mmu_circ_0015133	chr8:95453349-95487676:-	Csnk2a2	circBase	966	10	34327	chr8:95448418-95453349|chr8:95487676-95488343	ENSMUSG00000046707.9	ENSMUST00000056919.8	ENSMUST00000056919	P19_exp1_D4, P19_exp1_D12	ANNOTATED, CDS, coding, INTERNAL, OVCODE, OVEXON, UTR3	Rybak2015	3.88283	14.7519	1	1	8.14078	4.25795	263.118	0
chr8:95473370-95477313:-	chr8:95473370-95477313:-	Csnk2a2	CIRCexplorer2	153	2	3943	chr8:95465710-95473370|chr8:95477313-95487564	ENSMUSG00000046707.9	ENSMUST00000056919.8	NA	NA	NA	NA	3.88283	14.7519	1	1	8.14078	4.25795	263.118	0
chr9:100803280-100908717:+	chr9:100803280-100908717:+	Stag1	CIRCexplorer2	1449	14	105437	chr9:100796855-100803280|chr9:100908717-100928022	ENSMUSG00000037286.15	ENSMUST00000129269.7	NA	NA	NA	NA	3.88283	14.7519	1	1	8.14078	4.25795	263.118	0
chr9:102613294-102619760:-	chr9:102613294-102619760:-	Cep63	CIRCexplorer2	466	4	6466	chr9:102607439-102613294|chr9:102619760-102626262	ENSMUSG00000032534.18	ENSMUST00000162655.8	NA	NA	NA	NA	3.88283	14.7519	1	1	8.14078	4.25795	263.118	0
mmu_circ_0015193	chr9:103334055-103338372:+	Topbp1	circBase	567	4	4317	chr9:103333054-103334055|chr9:103338372-103341927	ENSMUSG00000032555.10	ENSMUST00000035164.9	ENSMUST00000035164	forebrain	ANNOTATED, CDS, coding, INTERNAL, OVCODE, OVEXON	Rybak2015	3.88283	14.7519	1	1	8.14078	4.25795	263.118	0
chr9:107847267-107853403:-	chr9:107847267-107853403:-	Rbm6	CIRCexplorer2	1439	3	6136	chr9:107833507-107847267|chr9:107853403-107860348	ENSMUSG00000032582.14	ENSMUST00000183032.7	NA	NA	NA	NA	3.88283	14.7519	1	1	8.14078	4.25795	263.118	0
mmu_circ_0015270	chr9:109879833-109887346:+	Cdc25a	circBase	675	6	7513	chr9:109879267-109879833|chr9:109887346-109888873	ENSMUSG00000032477.13	ENSMUST00000094324.7	ENSMUST00000094324	forebrain, P19_exp1_D12	ANNOTATED, CDS, coding, INTERNAL, OVCODE, OVEXON	Rybak2015	3.88283	14.7519	1	1	8.14078	4.25795	263.118	0
chr9:110196152-110222156:+	chr9:110196152-110222156:+	Smarcc1	CIRCexplorer2	1147	7	26004	chr9:110190962-110196152|chr9:110222156-110234876	ENSMUSG00000032481.16	ENSMUST00000088716.11	NA	NA	NA	NA	3.88283	14.7519	1	1	8.14078	4.25795	263.118	0
chr9:110545299-110556416:+	chr9:110545299-110556416:+	Setd2	CIRCexplorer2	4563	4	11117	chr9:110532752-110545299|chr9:110556416-110561115	ENSMUSG00000044791.16	ENSMUST00000153838.7	NA	NA	NA	NA	3.88283	14.7519	1	1	8.14078	4.25795	263.118	0
chr9:110567707-110574274:+	chr9:110567707-110574274:+	Setd2	CIRCexplorer2	1045	4	6567	chr9:110564668-110567707|chr9:110574274-110590387	ENSMUSG00000044791.16	ENSMUST00000153838.7	NA	NA	NA	NA	3.88283	14.7519	1	1	8.14078	4.25795	263.118	0
chr9:114437738-114437981:+	chr9:114437738-114437981:+	Glb1	CIRCexplorer2	163	2	243	chr9:114434459-114437738|chr9:114437981-114443008	ENSMUSG00000045594.10	ENSMUST00000063042.10	NA	NA	NA	NA	3.88283	14.7519	1	1	8.14078	4.25795	263.118	0
mmu_circ_0001852	chr9:115266093-115280519:-	Stt3b	circBase	563	4	14426	chr9:115258560-115266093|chr9:115280519-115309751	ENSMUSG00000032437.10	ENSMUST00000035010.9	NM_024222	mm_ES, mm_head, PN_D14, hippocampus, forebrain, PN_D01, hindbrain, midbrain, P19_exp2_D4	ANNOTATED, CDS, coding, INTERNAL	Memczak2013, Rybak2015	3.88283	14.7519	1	1	8.14078	4.25795	263.118	0
chr9:119913627-119920644:+	chr9:119913627-119920644:+	Wdr48	CIRCexplorer2	593	6	7017	chr9:119912469-119913627|chr9:119920644-119922617	ENSMUSG00000032512.7	ENSMUST00000036561.7	NA	NA	NA	NA	3.88283	14.7519	1	1	8.14078	4.25795	263.118	0
chr9:122975648-123011637:+	chr9:122975648-123011637:+	Kif15	CIRCexplorer2	3236	24	35989	chr9:122971786-122975648|chr9:123011637-123013939	ENSMUSG00000036768.6	ENSMUST00000040717.6	NA	NA	NA	NA	3.88283	14.7519	1	1	8.14078	4.25795	263.118	0
chr9:123004570-123009418:+	chr9:123004570-123009418:+	Kif15	CIRCexplorer2	372	3	4848	chr9:123003674-123004570|chr9:123009418-123009759	ENSMUSG00000036768.6	ENSMUST00000040717.6	NA	NA	NA	NA	3.88283	14.7519	1	1	8.14078	4.25795	263.118	0
chr9:123418178-123432001:+	chr9:123418178-123432001:+	Lars2	CIRCexplorer2	489	4	13823	chr9:123412016-123418178|chr9:123432001-123436116	ENSMUSG00000035202.8	ENSMUST00000038863.8	NA	NA	NA	NA	3.88283	14.7519	1	1	8.14078	4.25795	263.118	0
chr9:13253225-13281580:+	chr9:13253225-13281580:+	Ccdc82	CIRCexplorer2	780	5	28355	chr9:13252798-13253225|chr9:13281580-13289346	ENSMUSG00000079084.10	ENSMUST00000217444.1	NA	NA	NA	NA	3.88283	14.7519	1	1	8.14078	4.25795	263.118	0
chr9:21191326-21206327:+	chr9:21191326-21206327:+	Pde4a	CIRCexplorer2	1579	13	15001	chr9:21166232-21191326|chr9:21206327-21210693	ENSMUSG00000032177.17	ENSMUST00000039413.14	NA	NA	NA	NA	3.88283	14.7519	1	1	8.14078	4.25795	263.118	0
chr9:22363989-22375140:-	chr9:22363989-22375140:-	Anln	CIRCexplorer2	751	5	11151	chr9:22362921-22363989|chr9:22375140-22376136	ENSMUSG00000036777.8	ENSMUST00000040912.8	NA	NA	NA	NA	3.88283	14.7519	1	1	8.14078	4.25795	263.118	0
mmu_circ_0001755	chr9:22643744-22679064:+	Bbs9	circBase	771	6	35320	chr9:22638783-22643744|chr9:22679064-22793750	ENSMUSG00000035919.16	ENSMUST00000039798.15	NM_178415	mm_head, mm_brain1, mm_brain2, sy_cyto, PN_D14, olfactory_bulb, sy_cell, PN_D28, PN_D07, cerebellum, hippocampus, P19_exp1_D4, sy_snpt, forebrain, PN_D01, P19_exp1_D12, hindbrain, P19_exp2_D12, PN_D21, midbrain, P19_exp2_D4, frontal_cortex	ANNOTATED, CDS, coding, INTERNAL, OVCODE, OVEXON	Memczak2013, Rybak2015	3.88283	14.7519	1	1	8.14078	4.25795	263.118	0
mmu_circ_0015584	chr9:42437114-42444588:-	Tbcel	circBase	683	4	7474	chr9:42416149-42437114|chr9:42444588-42449923	ENSMUSG00000037287.15	ENSMUST00000125995.7	ENSMUST00000066148	sy_cyto, PN_D14, PN_D28, PN_D07, cerebellum, hippocampus, P19_exp1_D4, sy_snpt, forebrain, PN_D01, hindbrain, PN_D21, midbrain	ANNOTATED, CDS, coding, INTERNAL, OVCODE, OVEXON	Rybak2015	3.88283	14.7519	1	1	8.14078	4.25795	263.118	0
mmu_circ_0001767	chr9:42437114-42451762:-	Tbcel	circBase	973	6	14648	chr9:42416149-42437114|chr9:42451762-42457557	ENSMUSG00000037287.15	ENSMUST00000125995.7	NM_173038	mm_brain1, PN_D28, PN_D07, forebrain, P19_exp1_D12	ANNOTATED, CDS, coding, INTERNAL, OVCODE, OVEXON, UTR5	Memczak2013, Rybak2015	3.88283	14.7519	1	1	8.14078	4.25795	263.118	0
chr9:44384108-44388365:+	chr9:44384108-44388365:+	Hyou1	CIRCexplorer2	1459	11	4257	chr9:44382568-44384108|chr9:44388365-44388481	ENSMUSG00000032115.14	ENSMUST00000066601.12	NA	NA	NA	NA	3.88283	14.7519	1	1	8.14078	4.25795	263.118	0
chr9:44773063-44773784:+	chr9:44773063-44773784:+	Ift46	CIRCexplorer2	207	2	721	chr9:44772104-44773063|chr9:44773784-44778561	ENSMUSG00000002031.12	ENSMUST00000154090.7	NA	NA	NA	NA	3.88283	14.7519	1	1	8.14078	4.25795	263.118	0
mmu_circ_0001769	chr9:45869178-45869544:-	Rnf214	circBase	190	2	366	chr9:45868115-45869178|chr9:45869544-45871545	ENSMUSG00000042790.16	ENSMUST00000161203.7	NM_178709	mm_ES, mm_head, mm_brain1, PN_D14, olfactory_bulb, PN_D07, cerebellum, hippocampus, sy_snpt, forebrain, P19_exp1_D12, hindbrain, P19_exp2_D4, P19_exp1_D0	ANNOTATED, CDS, coding, INTERNAL	Memczak2013, Rybak2015	3.88283	14.7519	1	1	8.14078	4.25795	263.118	0
mmu_circ_0015660	chr9:52143674-52144426:-	Zc3h12c	circBase	752	1	752	chr9:52126702-52143674|chr9:52144426-52168501	ENSMUSG00000035164.8	ENSMUST00000213645.1	ENSMUST00000165519	PN_D07, cerebellum, P19_exp1_D4, PN_D01, P19_exp1_D12, P19_exp1_D0	ANNOTATED, CDS, coding, INTERNAL, OVCODE, OVEXON	Rybak2015	3.88283	14.7519	1	1	8.14078	4.25795	263.118	0
chr9:53149502-53160017:-	chr9:53149502-53160017:-	Ddx10	CIRCexplorer2	339	3	10515	chr9:53117289-53149502|chr9:53160017-53204058	ENSMUSG00000053289.8	ENSMUST00000065630.7	NA	NA	NA	NA	3.88283	14.7519	1	1	8.14078	4.25795	263.118	0
chr9:55176190-55185760:+	chr9:55176190-55185760:+	Ube2q2	CIRCexplorer2	435	5	9570	chr9:55168307-55176190|chr9:55185760-55191841	ENSMUSG00000032307.16	ENSMUST00000059555.14	NA	NA	NA	NA	3.88283	14.7519	1	1	8.14078	4.25795	263.118	0
chr9:55874644-55884004:-	chr9:55874644-55884004:-	Scaper	CIRCexplorer2	418	2	9360	chr9:55864604-55874644|chr9:55884004-55892171	ENSMUSG00000034007.10	ENSMUST00000214747.1	NA	NA	NA	NA	3.88283	14.7519	1	1	8.14078	4.25795	263.118	0
chr9:56227101-56241344:-	chr9:56227101-56241344:-	Peak1	CIRCexplorer2	928	2	14243	chr9:56207611-56227101|chr9:56241344-56243955	ENSMUSG00000074305.9	ENSMUST00000188142.6	NA	NA	NA	NA	3.88283	14.7519	1	1	8.14078	4.25795	263.118	0
mmu_circ_0015710	chr9:57086580-57089554:+	Sin3a	circBase	398	2	2974	chr9:57081202-57086580|chr9:57089554-57094436	ENSMUSG00000042557.14	ENSMUST00000167715.7	ENSMUST00000168678	hindbrain	ANNOTATED, CDS, coding, INTERNAL, OVCODE, OVEXON, UTR5	Rybak2015	3.88283	14.7519	1	1	8.14078	4.25795	263.118	0
chr9:58623686-58650518:+	chr9:58623686-58650518:+	Nptn	CIRCexplorer2	694	5	26832	chr9:58619010-58623686|chr9:58650518-58651257	ENSMUSG00000032336.17	ENSMUST00000177292.7	NA	NA	NA	NA	3.88283	14.7519	1	1	8.14078	4.25795	263.118	0
chr9:59403367-59436915:-	chr9:59403367-59436915:-	Arih1	CIRCexplorer2	772	9	33548	chr9:59396611-59403367|chr9:59436915-59454401	ENSMUSG00000025234.11	ENSMUST00000171975.7	NA	NA	NA	NA	3.88283	14.7519	1	1	8.14078	4.25795	263.118	0
mmu_circ_0001785	chr9:59801913-59843138:+	Myo9a	circBase	1223	10	41225	chr9:59790092-59801913|chr9:59843138-59855365	ENSMUSG00000039585.15	ENSMUST00000128341.1	NM_173018	mm_ES, mm_head, PN_D14, olfactory_bulb, sy_cell, PN_D28, PN_D07, cerebellum, hippocampus, sy_snpt, forebrain, P19_exp1_D12, P19_exp2_D12, PN_D21, midbrain, frontal_cortex	ANNOTATED, CDS, coding, INTERNAL	Memczak2013, Rybak2015	3.88283	14.7519	1	1	8.14078	4.25795	263.118	0
mmu_circ_0015766	chr9:62068384-62088519:-	Glce	circBase	936	3	20135	chr9:62061035-62068384|chr9:62088519-62122484	ENSMUSG00000032252.14	ENSMUST00000185675.6	ENSMUST00000034785	PN_D14, olfactory_bulb, sy_cell, cerebellum, forebrain, hindbrain, PN_D21, midbrain, frontal_cortex	ALT_ACCEPTOR, CDS, coding, OVCODE, OVEXON, upstream_start, UTR5	Rybak2015	3.88283	14.7519	1	1	8.14078	4.25795	263.118	0
chr9:64896333-64904339:+	chr9:64896333-64904339:+	Dennd4a	CIRCexplorer2	1287	2	8006	chr9:64894529-64896333|chr9:64904339-64906000	ENSMUSG00000053641.9	ENSMUST00000038890.5	NA	NA	NA	NA	3.88283	14.7519	1	1	8.14078	4.25795	263.118	0
chr9:67031028-67031514:-	chr9:67031028-67031514:-	Tpm1	CIRCexplorer2	133	2	486	chr9:67023441-67031028|chr9:67031514-67032465	ENSMUSG00000032366.15	ENSMUST00000113696.7	NA	NA	NA	NA	3.88283	14.7519	1	1	8.14078	4.25795	263.118	0
chr9:7050341-7052647:-	chr9:7050341-7052647:-	Dync2h1	CIRCexplorer2	356	3	2306	chr9:7049192-7050341|chr9:7052647-7071007	ENSMUSG00000047193.16	ENSMUST00000048417.12	NA	NA	NA	NA	3.88283	14.7519	1	1	8.14078	4.25795	263.118	0
chr9:70573456-70573925:+	chr9:70573456-70573925:+	Sltm	CIRCexplorer2	469	1	469	chr9:70572176-70573456|chr9:70573925-70574575	ENSMUSG00000032212.10	ENSMUST00000213808.1	NA	NA	NA	NA	3.88283	14.7519	1	1	8.14078	4.25795	263.118	0
chr9:75144072-75156265:+	chr9:75144072-75156265:+	Myo5a	CIRCexplorer2	806	6	12193	chr9:75141542-75144072|chr9:75156265-75160417	ENSMUSG00000034593.16	ENSMUST00000123128.7	NA	NA	NA	NA	3.88283	14.7519	1	1	8.14078	4.25795	263.118	0
chr9:75445234-75445993:+	chr9:75445234-75445993:+	Leo1	CIRCexplorer2	759	1	759	chr9:75441635-75445234|chr9:75445993-75447101	ENSMUSG00000042487.6	ENSMUST00000213767.1	NA	NA	NA	NA	3.88283	14.7519	1	1	8.14078	4.25795	263.118	0
mmu_circ_0015904	chr9:77775078-77779635:+	Gclc	circBase	410	3	4557	chr9:77754959-77775078|chr9:77779635-77781083	ENSMUSG00000032350.9	ENSMUST00000034905.8	ENSMUST00000034905	olfactory_bulb, PN_D21, frontal_cortex	ANNOTATED, CDS, coding, INTERNAL, OVCODE, OVEXON	Rybak2015	3.88283	14.7519	1	1	8.14078	4.25795	263.118	0
chr9:78540898-78560806:-	chr9:78540898-78560806:-	Slc17a5	CIRCexplorer2	650	5	19908	chr9:78538299-78540898|chr9:78560806-78571021	ENSMUSG00000049624.14	ENSMUST00000052441.11	NA	NA	NA	NA	3.88283	14.7519	1	1	8.14078	4.25795	263.118	0
chr9:80103693-80111453:+	chr9:80103693-80111453:+	Senp6	CIRCexplorer2	214	2	7760	chr9:80093641-80103693|chr9:80111453-80113726	ENSMUSG00000034252.14	ENSMUST00000037484.14	NA	NA	NA	NA	3.88283	14.7519	1	1	8.14078	4.25795	263.118	0
mmu_circ_0001820	chr9:80126142-80132981:+	Senp6	circBase	440	4	6839	chr9:80123946-80126142|chr9:80132981-80136457	ENSMUSG00000034252.14	ENSMUST00000037484.14	NM_146003	mm_head, PN_D01	ANNOTATED, CDS, coding, INTERNAL	Memczak2013, Rybak2015	3.88283	14.7519	1	1	8.14078	4.25795	263.118	0
mmu_circ_0015960	chr9:86372340-86448853:-	Ube2cbp	circBase	812	7	76513	chr9:86307876-86372340|chr9:86448853-86451813	ENSMUSG00000032415.14	ENSMUST00000034986.13	ENSMUST00000034986	forebrain	ANNOTATED, CDS, coding, INTERNAL, OVCODE, OVEXON	Rybak2015	3.88283	14.7519	1	1	8.14078	4.25795	263.118	0
chr9:86562535-86565731:-	chr9:86562535-86565731:-	Pgm3	CIRCexplorer2	488	3	3196	chr9:86561904-86562535|chr9:86565731-86567508	ENSMUSG00000056131.13	ENSMUST00000070064.10	NA	NA	NA	NA	3.88283	14.7519	1	1	8.14078	4.25795	263.118	0
chr9:95981774-95989006:+	chr9:95981774-95989006:+	Xrn1	CIRCexplorer2	447	3	7232	chr9:95979224-95981774|chr9:95989006-95990975	ENSMUSG00000032410.13	ENSMUST00000034981.13	NA	NA	NA	NA	3.88283	14.7519	1	1	8.14078	4.25795	263.118	0
mmu_circ_0016009	chr9:96232681-96273942:+	Tfdp2	circBase	171	2	41261	chr9:96202188-96232681|chr9:96273942-96287600	ENSMUSG00000032411.15	ENSMUST00000188008.6	ENSMUST00000165681	hippocampus	ALT_ACCEPTOR, CDS, coding, OVCODE, OVEXON, upstream_start	Rybak2015	3.88283	14.7519	1	1	8.14078	4.25795	263.118	0
chrX:105899880-105911654:-	chrX:105899880-105911654:-	Atrx	CIRCexplorer2	298	2	11774	chrX:105890972-105899880|chrX:105911654-105928958	ENSMUSG00000031229.16	ENSMUST00000134507.7	NA	NA	NA	NA	3.88283	14.7519	1	1	8.14078	4.25795	263.118	0
chrX:106088337-106102846:+	chrX:106088337-106102846:+	Atp7a	CIRCexplorer2	1553	10	14509	chrX:106086814-106088337|chrX:106102846-106105146	ENSMUSG00000033792.12	ENSMUST00000113557.7	NA	NA	NA	NA	3.88283	14.7519	1	1	8.14078	4.25795	263.118	0
chrX:108767948-108778414:-	chrX:108767948-108778414:-	Brwd3	CIRCexplorer2	953	7	10466	chrX:108765237-108767948|chrX:108778414-108779895	ENSMUSG00000063663.11	ENSMUST00000150434.7	NA	NA	NA	NA	3.88283	14.7519	1	1	8.14078	4.25795	263.118	0
chrX:108796745-108805597:-	chrX:108796745-108805597:-	Brwd3	CIRCexplorer2	656	5	8852	chrX:108794342-108796745|chrX:108805597-108824805	ENSMUSG00000063663.11	ENSMUST00000150434.7	NA	NA	NA	NA	3.88283	14.7519	1	1	8.14078	4.25795	263.118	0
chrX:12046855-12049252:-	chrX:12046855-12049252:-	Bcor	CIRCexplorer2	1085	4	2397	chrX:12041668-12046855|chrX:12049252-12054968	ENSMUSG00000040363.15	ENSMUST00000065143.13	NA	NA	NA	NA	3.88283	14.7519	1	1	8.14078	4.25795	263.118	0
mmu_circ_0016125	chrX:13614469-13626297:-	Cask	circBase	402	3	11828	chrX:13608817-13614469|chrX:13626297-13677584	ENSMUSG00000031012.17	ENSMUST00000156096.7	ENSMUST00000115438	forebrain	ANNOTATED, CDS, coding, INTERNAL, OVCODE, OVEXON	Rybak2015	3.88283	14.7519	1	1	8.14078	4.25795	263.118	0
chrX:139511544-139515261:+	chrX:139511544-139515261:+	D330045A20Rik	CIRCexplorer2	604	4	3717	chrX:139507317-139511544|chrX:139515261-139531717	ENSMUSG00000042498.16	ENSMUST00000046763.12	NA	NA	NA	NA	3.88283	14.7519	1	1	8.14078	4.25795	263.118	0
chrX:139511544-139531779:+	chrX:139511544-139531779:+	D330045A20Rik	CIRCexplorer2	666	5	20235	chrX:139507317-139511544|chrX:139531779-139542935	ENSMUSG00000042498.16	ENSMUST00000046763.12	NA	NA	NA	NA	3.88283	14.7519	1	1	8.14078	4.25795	263.118	0
mmu_circ_0001897	chrX:144345611-144351376:+	Alg13	circBase	764	6	5765	chrX:144344336-144345611|chrX:144351376-144351771	ENSMUSG00000041718.15	ENSMUST00000197316.4	NR_037145	mm_ES, mm_head, forebrain, hindbrain, P19_exp2_D4	ANNOTATED, INTERNAL, ncRNA	Memczak2013, Rybak2015	3.88283	14.7519	1	1	8.14078	4.25795	263.118	0
chrX:152338724-152340380:-	chrX:152338724-152340380:-	Tspyl2	CIRCexplorer2	1058	5	1656	chrX:152337565-152338724|chrX:152340380-152341539	ENSMUSG00000041096.13	ENSMUST00000138918.7	NA	NA	NA	NA	3.88283	14.7519	1	1	8.14078	4.25795	263.118	0
chrX:162790611-162811595:-	chrX:162790611-162811595:-	Txlng	CIRCexplorer2	762	4	20984	chrX:162787678-162790611|chrX:162811595-162829238	ENSMUSG00000038344.14	ENSMUST00000041370.10	NA	NA	NA	NA	3.88283	14.7519	1	1	8.14078	4.25795	263.118	0
chrX:18199157-18216996:+	chrX:18199157-18216996:+	Kdm6a	CIRCexplorer2	218	3	17839	chrX:18163447-18199157|chrX:18216996-18222756	ENSMUSG00000037369.17	ENSMUST00000044484.12	NA	NA	NA	NA	3.88283	14.7519	1	1	8.14078	4.25795	263.118	0
chrX:18257835-18264710:+	chrX:18257835-18264710:+	Kdm6a	CIRCexplorer2	731	6	6875	chrX:18254782-18257835|chrX:18264710-18269147	ENSMUSG00000037369.17	ENSMUST00000044484.12	NA	NA	NA	NA	3.88283	14.7519	1	1	8.14078	4.25795	263.118	0
mmu_circ_0001870	chrX:42201854-42211242:+	Stag2	circBase	384	3	9388	chrX:42149685-42201854|chrX:42211242-42217334	ENSMUSG00000025862.14	ENSMUST00000115073.8	NM_021465	mm_head, mm_brain2, PN_D14	ANNOTATED, CDS, coding, INTERNAL, UTR5	Memczak2013, Rybak2015	3.88283	14.7519	1	1	8.14078	4.25795	263.118	0
chrX:42211077-42253146:+	chrX:42211077-42253146:+	Stag2	CIRCexplorer2	2235	20	42069	chrX:42206124-42211077|chrX:42253146-42253676	ENSMUSG00000025862.14	ENSMUST00000115073.8	NA	NA	NA	NA	3.88283	14.7519	1	1	8.14078	4.25795	263.118	0
chrX:52916552-52946017:+	chrX:52916552-52946017:+	Phf6	CIRCexplorer2	1014	8	29465	chrX:52912436-52916552|chrX:52946017-52953451	ENSMUSG00000025626.16	ENSMUST00000078944.12	NA	NA	NA	NA	3.88283	14.7519	1	1	8.14078	4.25795	263.118	0
chrX:52931572-52946017:+	chrX:52931572-52946017:+	Phf6	CIRCexplorer2	728	6	14445	chrX:52917267-52931572|chrX:52946017-52953451	ENSMUSG00000025626.16	ENSMUST00000078944.12	NA	NA	NA	NA	3.88283	14.7519	1	1	8.14078	4.25795	263.118	0
chrX:74237855-74238016:-	chrX:74237855-74238016:-	Flna	CIRCexplorer2	161	1	161	chrX:74237772-74237855|chrX:74238016-74238103	ENSMUSG00000031328.15	ENSMUST00000144429.7	NA	NA	NA	NA	3.88283	14.7519	1	1	8.14078	4.25795	263.118	0
chrX:75105653-75107250:+	chrX:75105653-75107250:+	Dkc1	CIRCexplorer2	302	3	1597	chrX:75104460-75105653|chrX:75107250-75108178	ENSMUSG00000031403.14	ENSMUST00000033776.14	NA	NA	NA	NA	3.88283	14.7519	1	1	8.14078	4.25795	263.118	0
chrX:93461368-93480610:-	chrX:93461368-93480610:-	Pola1	CIRCexplorer2	618	4	19242	chrX:93420683-93461368|chrX:93480610-93488094	ENSMUSG00000006678.6	ENSMUST00000006856.2	NA	NA	NA	NA	3.88283	14.7519	1	1	8.14078	4.25795	263.118	0
chrX:93461368-93578206:-	chrX:93461368-93578206:-	Pola1	CIRCexplorer2	1831	14	116838	chrX:93420683-93461368|chrX:93578206-93580721	ENSMUSG00000006678.6	ENSMUST00000006856.2	NA	NA	NA	NA	3.88283	14.7519	1	1	8.14078	4.25795	263.118	0
chrX:93474312-93493581:-	chrX:93474312-93493581:-	Pola1	CIRCexplorer2	772	6	19269	chrX:93463472-93474312|chrX:93493581-93561367	ENSMUSG00000006678.6	ENSMUST00000006856.2	NA	NA	NA	NA	3.88283	14.7519	1	1	8.14078	4.25795	263.118	0
mmu_circ_0000117	chr1:178323133-178325313:-	Hnrnpu	circBase	227	3	2180	None|chr1:178325313-178329867	ENSMUSG00000039630.10	ENSMUST00000188044.6		mm_ES, mm_head, mm_brain1, mm_brain2, sy_cyto, P19_exp2_D0, PN_D14, olfactory_bulb, sy_cell, PN_D28, PN_D07, cerebellum, hippocampus, P19_exp1_D2, P19_exp1_D4, sy_snpt, forebrain, PN_D01, P19_exp1_D12, hindbrain, PN_D21, midbrain, P19_exp2_D4, frontal_cortex, P19_exp1_D0	INTERGENIC	Memczak2013, Rybak2015	3.71294	13.1131	1	1	11.3719	7.65895	2631.18	182.978
mmu_circ_0000277	chr11:69649727-69651723:+	Fxr2	circBase	825	5	1996	chr11:69649228-69649727|chr11:69651723-69651977	ENSMUSG00000018765.5	ENSMUST00000018909.3	NM_011814	mm_ES, mm_head, PN_D14, PN_D07, P19_exp1_D4, forebrain, PN_D01, P19_exp1_D12, P19_exp2_D12, PN_D21, P19_exp2_D4, P19_exp1_D0	ANNOTATED, CDS, coding, INTERNAL, OVCODE, OVEXON	Memczak2013, Rybak2015	2.9829	7.90574	1	1	10.6419	7.65895	1578.71	182.978
mmu_circ_0000659	chr16:11116794-11128703:-	Txndc11	circBase	445	3	11909	chr16:11104659-11116794|chr16:11128703-11134267	ENSMUSG00000022498.16	ENSMUST00000038424.13	NM_029582	mm_ES, mm_head, mm_brain1, PN_D14, olfactory_bulb, sy_cell, PN_D28, PN_D07, cerebellum, hippocampus, sy_snpt, forebrain, PN_D01, hindbrain, PN_D21, midbrain, frontal_cortex	ANNOTATED, CDS, coding, INTERNAL	Memczak2013, Rybak2015	2.9829	7.90574	1	1	10.6419	7.65895	1578.71	182.978
chr2:126330861-126343038:-	chr2:126330861-126343038:-	Atp8b4	CIRCexplorer2	469	3	12177	chr2:126325405-126330861|chr2:126343038-126358015	ENSMUSG00000060131.11	ENSMUST00000040128.11	NA	NA	NA	NA	2.9829	7.90574	1	1	10.6419	7.65895	1578.71	182.978
mmu_circ_0001829	chr9:96591949-96611499:-	Rasa2	circBase	394	4	19550	chr9:96582826-96591949|chr9:96611499-96631363	ENSMUSG00000032413.12	ENSMUST00000034984.7	NM_053268	mm_ES, mm_head, mm_brain1, mm_brain2, sy_cyto, P19_exp2_D0, PN_D14, olfactory_bulb, sy_cell, PN_D28, PN_D07, cerebellum, hippocampus, P19_exp1_D2, P19_exp1_D4, sy_snpt, forebrain, PN_D01, P19_exp1_D12, hindbrain, P19_exp2_D12, PN_D21, midbrain, P19_exp2_D4, frontal_cortex, P19_exp1_D0	ANNOTATED, CDS, coding, INTERNAL, OVCODE, OVEXON	Memczak2013, Rybak2015	2.9829	7.90574	1	1	10.6419	7.65895	1578.71	182.978
chr1:106376160-106386521:+	chr1:106376160-106386521:+	Phlpp1	CIRCexplorer2	431	3	10361	chr1:106369176-106376160|chr1:106386521-106389673	ENSMUSG00000044340.7	ENSMUST00000061047.6	NA	NA	NA	NA	2.97745	7.87595	1	1	7.23541	4.25795	131.559	0
chr1:118323581-118329564:+	chr1:118323581-118329564:+	Nifk	CIRCexplorer2	465	3	5983	chr1:118321997-118323581|chr1:118329564-118330605	ENSMUSG00000026377.12	ENSMUST00000027626.12	NA	NA	NA	NA	2.97745	7.87595	1	1	7.23541	4.25795	131.559	0
chr1:119675548-119722036:-	chr1:119675548-119722036:-	Ptpn4	CIRCexplorer2	1730	14	46488	chr1:119667649-119675548|chr1:119722036-119726032	ENSMUSG00000026384.13	ENSMUST00000064091.11	NA	NA	NA	NA	2.97745	7.87595	1	1	7.23541	4.25795	131.559	0
chr1:119691600-119707901:-	chr1:119691600-119707901:-	Ptpn4	CIRCexplorer2	586	5	16301	chr1:119687766-119691600|chr1:119707901-119715946	ENSMUSG00000026384.13	ENSMUST00000064091.11	NA	NA	NA	NA	2.97745	7.87595	1	1	7.23541	4.25795	131.559	0
chr1:119706154-119707901:-	chr1:119706154-119707901:-	Ptpn4	CIRCexplorer2	285	2	1747	chr1:119692909-119706154|chr1:119707901-119715946	ENSMUSG00000026384.13	ENSMUST00000064091.11	NA	NA	NA	NA	2.97745	7.87595	1	1	7.23541	4.25795	131.559	0
chr1:119715946-119765922:-	chr1:119715946-119765922:-	Ptpn4	CIRCexplorer2	702	8	49976	chr1:119707901-119715946|chr1:119765922-119773048	ENSMUSG00000026384.13	ENSMUST00000064091.11	NA	NA	NA	NA	2.97745	7.87595	1	1	7.23541	4.25795	131.559	0
chr1:121445639-121477897:+	chr1:121445639-121477897:+	Ccdc93	CIRCexplorer2	705	9	32258	chr1:121441893-121445639|chr1:121477897-121480814	ENSMUSG00000026339.18	ENSMUST00000036025.15	NA	NA	NA	NA	2.97745	7.87595	1	1	7.23541	4.25795	131.559	0
chr1:127249789-127320765:+	chr1:127249789-127320765:+	Mgat5	CIRCexplorer2	595	3	70976	chr1:127205427-127249789|chr1:127320765-127365147	ENSMUSG00000036155.13	ENSMUST00000038361.10	NA	NA	NA	NA	2.97745	7.87595	1	1	7.23541	4.25795	131.559	0
chr1:127965062-127976544:-	chr1:127965062-127976544:-	Zranb3	CIRCexplorer2	798	4	11482	chr1:127963903-127965062|chr1:127976544-127987996	ENSMUSG00000036086.16	ENSMUST00000086614.11	NA	NA	NA	NA	2.97745	7.87595	1	1	7.23541	4.25795	131.559	0
chr1:127987996-127999460:-	chr1:127987996-127999460:-	Zranb3	CIRCexplorer2	570	4	11464	chr1:127976544-127987996|chr1:127999460-128016042	ENSMUSG00000036086.16	ENSMUST00000086614.11	NA	NA	NA	NA	2.97745	7.87595	1	1	7.23541	4.25795	131.559	0
mmu_circ_0008142	chr1:128186757-128197097:+	R3hdm1	circBase	675	4	10340	chr1:128184654-128186757|chr1:128197097-128211204	ENSMUSG00000056211.13	ENSMUST00000036288.10	ENSMUST00000036288	PN_D21, midbrain	ANNOTATED, CDS, coding, INTERNAL, OVCODE, OVEXON	Rybak2015	2.97745	7.87595	1	1	7.23541	4.25795	131.559	0
mmu_circ_0008144	chr1:128190637-128221703:+	R3hdm1	circBase	934	6	31066	chr1:128186909-128190637|chr1:128221703-128223468	ENSMUSG00000056211.13	ENSMUST00000036288.10	ENSMUST00000036288	PN_D21	ANNOTATED, CDS, coding, INTERNAL, OVCODE, OVEXON	Rybak2015	2.97745	7.87595	1	1	7.23541	4.25795	131.559	0
chr1:128193459-128211359:+	chr1:128193459-128211359:+	R3hdm1	CIRCexplorer2	576	3	17900	chr1:128190739-128193459|chr1:128211359-128216400	ENSMUSG00000056211.13	ENSMUST00000036288.10	NA	NA	NA	NA	2.97745	7.87595	1	1	7.23541	4.25795	131.559	0
mmu_circ_0008147	chr1:128211204-128223641:+	R3hdm1	circBase	584	4	12437	chr1:128197097-128211204|chr1:128223641-128231322	ENSMUSG00000056211.13	ENSMUST00000036288.10	ENSMUST00000036288	olfactory_bulb, PN_D01, PN_D21, frontal_cortex	ANNOTATED, CDS, coding, INTERNAL, OVCODE, OVEXON	Rybak2015	2.97745	7.87595	1	1	7.23541	4.25795	131.559	0
chr1:128252202-128269971:+	chr1:128252202-128269971:+	Ubxn4	CIRCexplorer2	965	9	17769	chr1:128244552-128252202|chr1:128269971-128272820	ENSMUSG00000026353.9	ENSMUST00000027592.5	NA	NA	NA	NA	2.97745	7.87595	1	1	7.23541	4.25795	131.559	0
chr1:128366697-128372286:-	chr1:128366697-128372286:-	Dars	CIRCexplorer2	455	5	5589	chr1:128364325-128366697|chr1:128372286-128373936	ENSMUSG00000026356.15	ENSMUST00000027602.14	NA	NA	NA	NA	2.97745	7.87595	1	1	7.23541	4.25795	131.559	0
chr1:131332116-131356905:-	chr1:131332116-131356905:-	Srgap2	CIRCexplorer2	1008	8	24789	chr1:131325148-131332116|chr1:131356905-131364001	ENSMUSG00000026425.15	ENSMUST00000097588.8	NA	NA	NA	NA	2.97745	7.87595	1	1	7.23541	4.25795	131.559	0
chr1:132119967-132122460:-	chr1:132119967-132122460:-	Cdk18	CIRCexplorer2	412	4	2493	chr1:132119214-132119967|chr1:132122460-132139409	ENSMUSG00000026437.11	ENSMUST00000027697.11	NA	NA	NA	NA	2.97745	7.87595	1	1	7.23541	4.25795	131.559	0
mmu_circ_0008212	chr1:139039999-139042043:+	Dennd1b	circBase	170	2	2044	chr1:139023148-139039999|chr1:139042043-139053345	ENSMUSG00000056268.15	ENSMUST00000200533.4	ENSMUST00000168527	sy_cyto, sy_cell, P19_exp1_D12, frontal_cortex	ANNOTATED, CDS, coding, INTERNAL, OVCODE, OVEXON	Rybak2015	2.97745	7.87595	1	1	7.23541	4.25795	131.559	0
chr1:139081172-139144000:+	chr1:139081172-139144000:+	Dennd1b	CIRCexplorer2	843	10	62828	chr1:139062971-139081172|chr1:139144000-139167670	ENSMUSG00000056268.15	ENSMUST00000168527.7	NA	NA	NA	NA	2.97745	7.87595	1	1	7.23541	4.25795	131.559	0
chr1:143794276-143802233:+	chr1:143794276-143802233:+	Uchl5	CIRCexplorer2	699	7	7957	chr1:143786235-143794276|chr1:143802233-143806683	ENSMUSG00000018189.12	ENSMUST00000189936.6	NA	NA	NA	NA	2.97745	7.87595	1	1	7.23541	4.25795	131.559	0
[truncated: 1,750 more rows]

## Sheet: down_M2_vs_C1
#log2FC <= -0.585 #p-value cut-off <= 1.00 #q-value cut-off <= 1.00 #Condition pair: down_M2_vs_C1 Column A: circRNA_ID, The ID of circRNA. Column B: Locus, The position of circRNA in reference genome. Column C: Gene_Name, The gene name of circRNA. Column D: Source, The source of circRNA. Column E: Length, The sequence length of circRNA. Column F: Exons_Num, The number of exons in the circRNA. Co…
[truncated: 1,556 more rows]
